# Supplementary material for: Deficiency of the pattern-recognition receptor CD14 protects against joint pathology and functional decline in a murine model of osteoarthritis
Source: PLoS One. 2018 Nov 28;13(11):e0206217. doi: 10.1371/journal.pone.0206217 (PMC6261538; doi:10.1371/journal.pone.0206217)
Supplement: S1 Table — (XLSX) [file pone.0206217.s001.xlsx]

## Sheet: Right - operated side
					Medial													Lateral
Animal #	Side	Strain	Time point (weeks)	Group	Tibial Cartilage Degeneration				Femoral Cartilage Degeneration				Osteophyte			Medial		Tibial Cartilage Degeneration				Femoral Cartilage Degeneration				Osteophyte			Lateral	Whole Joint
					Score				Score				Measure	Score		Cartilage		Score				Score				Measure	Score		Cartilage	Cartilage
					3 Zone	Zone 1	Zone 2	Zone 3	3 Zone	Zone 1	Zone 2	Zone 3				Degeneration		3 Zone	Zone 1	Zone 2	Zone 3	3 Zone	Zone 1	Zone 2	Zone 3				Degeneration	Degeneration
					Total	(Outside)	(Middle)	(Inside)	Total	(Outside)	(Middle)	(Inside)	(µm)			Sum		Total	(Outside)	(Middle)	(Inside)	Total	(Outside)	(Middle)	(Inside)	(µm)			Sum	Sum
1	Right	C57BL/6	6	DMM - operated side	3	1	2	0	1	1	0	0	100	1		4		0	0	0	0	0	0	0	0	0	0		0	4
2	Right	C57BL/6	6	DMM - operated side	3	1	1	1	0	0	0	0	150	1		3		0	0	0	0	0	0	0	0	0	0		0	3
3	Right	C57BL/6	6	DMM - operated side	1	0	1	0	5	0	5	0	140	1		6		0	0	0	0	0	0	0	0	0	0		0	6
4	Right	C57BL/6	6	DMM - operated side	4	2	2	0	2	1	1	0	220	2		6		0	0	0	0	3	0	2	1	0	0		3	9
5	Right	C57BL/6	6	DMM - operated side	2	0	2	0	2	0	2	0	200	2		4		0	0	0	0	0	0	0	0	0	0		0	4
					Medial													Lateral
Animal #	Side	Strain	Time point (weeks)	Group	Tibial Cartilage Degeneration				Femoral Cartilage Degeneration				Osteophyte			Medial			Tibial Cartilage Degeneration			Femoral Cartilage Degeneration				Osteophyte			Lateral	Whole Joint
					Score				Score				Measure	Score		Cartilage		Score				Score				Measure	Score		Cartilage	Cartilage
					3 Zone	Zone 1	Zone 2	Zone 3	3 Zone	Zone 1	Zone 2	Zone 3				Degeneration		3 Zone	Zone 1	Zone 2	Zone 3	3 Zone	Zone 1	Zone 2	Zone 3				Degeneration	Degeneration
					Total	(Outside)	(Middle)	(Inside)	Total	(Outside)	(Middle)	(Inside)	(µm)			Sum		Total	(Outside)	(Middle)	(Inside)	Total	(Outside)	(Middle)	(Inside)	(µm)			Sum	Sum
11	Right	C57BL/6	6	Sham - operated side	0	0	0	0	0	0	0	0	0	0		0		0	0	0	0	0	0	0	0	0	0		0	0
12	Right	C57BL/6	6	Sham - operated side	0	0	0	0	0	0	0	0	0	0		0		0	0	0	0	0	0	0	0	0	0		0	0
13	Right	C57BL/6	6	Sham - operated side	0	0	0	0	0	0	0	0	0	0		0		0	0	0	0	0	0	0	0	0	0		0	0
14	Right	C57BL/6	6	Sham - operated side	0	0	0	0	0	0	0	0	0	0		0		0	0	0	0	0	0	0	0	0	0		0	0
15	Right	C57BL/6	6	Sham - operated side	0	0	0	0	0	0	0	0	0	0		0		0	0	0	0	0	0	0	0	0	0		0	0
					Medial													Lateral
Animal #	Side	Strain	Time point (weeks)	Group	Tibial Cartilage Degeneration				Femoral Cartilage Degeneration				Osteophyte			Medial			Tibial Cartilage Degeneration			Femoral Cartilage Degeneration				Osteophyte			Lateral	Whole Joint
					Score				Score				Measure	Score		Cartilage		Score				Score				Measure	Score		Cartilage	Cartilage
					3 Zone	Zone 1	Zone 2	Zone 3	3 Zone	Zone 1	Zone 2	Zone 3				Degeneration		3 Zone	Zone 1	Zone 2	Zone 3	3 Zone	Zone 1	Zone 2	Zone 3				Degeneration	Degeneration
					Total	(Outside)	(Middle)	(Inside)	Total	(Outside)	(Middle)	(Inside)	(µm)			Sum		Total	(Outside)	(Middle)	(Inside)	Total	(Outside)	(Middle)	(Inside)	(µm)			Sum	Sum
21	Right	C57BL/6	6	Naïve	0	0	0	0	0	0	0	0	0	0		0		0	0	0	0	0	0	0	0	0	0		0	0
22	Right	C57BL/6	6	Naïve	0	0	0	0	0	0	0	0	0	0		0		0	0	0	0	0	0	0	0	0	0		0	0
23	Right	C57BL/6	6	Naïve	0	0	0	0	0	0	0	0	0	0		0		0	0	0	0	0	0	0	0	0	0		0	0
24	Right	C57BL/6	6	Naïve	0	0	0	0	0	0	0	0	0	0		0		0	0	0	0	0	0	0	0	0	0		0	0
25	Right	C57BL/6	6	Naïve	0	0	0	0	0	0	0	0	0	0		0		0	0	0	0	0	0	0	0	0	0		0	0
					Medial													Lateral
Animal #	Side	Strain	Time point (weeks)	Group	Tibial Cartilage Degeneration				Femoral Cartilage Degeneration				Osteophyte			Medial			Tibial Cartilage Degeneration			Femoral Cartilage Degeneration				Osteophyte			Lateral	Whole Joint
					Score				Score				Measure	Score		Degeneration		Score				Score				Measure	Score		Degeneration	Degeneration
					3 Zone	Zone 1	Zone 2	Zone 3	3 Zone	Zone 1	Zone 2	Zone 3				Sum		3 Zone	Zone 1	Zone 2	Zone 3	3 Zone	Zone 1	Zone 2	Zone 3				Sum	Sum
					Total	(outside)	(middle)	(inside)	Total	(outside)	(middle)	(inside)	(µm)					Total	(outside)	(middle)	(inside)	Total	(outside)	(middle)	(inside)	(µm)
589	Right	CD14-/-	6	DMM - operated side	2	0	1	1	1	0	1	0	100	1		3		2	0	1	1	1	0	1	0	70	1		3	6
590	Right	CD14-/-	6	DMM - operated side	2	0	1	1	0	0	0	0	0	0		2		4	1	1	2	4	1	1	2	0	0		8	10
591	Right	CD14-/-	6	DMM - operated side	3	1	1	1	2	2	0	0	100	1		5		2	0	0	2	2	0	0	2	0	0		4	9
592	Right	CD14-/-	6	DMM - operated side	3	1	1	1	2	1	1	0	170	2		5		2	0	0	2	3	1	1	1	60	1		5	10
593	Right	CD14-/-	6	DMM - operated side	2	0	1	1	9	1	5	3	240	2		11		6	2	3	1	5	2	1	2	0	0		11	22
595	Right	CD14-/-	6	DMM - operated side	2	0	1	1	0	0	0	0	0	0		2		0	0	0	0	0	0	0	0	0	0		0	2
					Medial													Lateral
Animal #	Side	Strain	Time point (weeks)	Group	Tibial Cartilage Degeneration				Femoral Cartilage Degeneration				Osteophyte			Medial			Tibial Cartilage Degeneration			Femoral Cartilage Degeneration				Osteophyte			Lateral	Whole Joint
					Score				Score				Measure	Score		Degeneration		Score				Score				Measure	Score		Degeneration	Degeneration
					3 Zone	Zone 1	Zone 2	Zone 3	3 Zone	Zone 1	Zone 2	Zone 3				Sum		3 Zone	Zone 1	Zone 2	Zone 3	3 Zone	Zone 1	Zone 2	Zone 3				Sum	Sum
					Total	(outside)	(middle)	(inside)	Total	(outside)	(middle)	(inside)	(µm)					Total	(outside)	(middle)	(inside)	Total	(outside)	(middle)	(inside)	(µm)
596	Right	CD14-/-	6	Sham - operated side	2	0	1	1	0	0	0	0	0	0		2		1	0	0	1	0	0	0	0	0	0		1	3
597	Right	CD14-/-	6	Sham - operated side	2	0	1	1	0	0	0	0	0	0		2		3	1	1	1	0	0	0	0	0	0		3	5
598	Right	CD14-/-	6	Sham - operated side	1	0	0	1	0	0	0	0	0	0		1		3	2	0	1	2	1	1	0	0	0		5	6
599	Right	CD14-/-	6	Sham - operated side	0	0	0	0	2	0	2	0	0	0		2		1	0	0	1	5	2	2	1	0	0		6	8
600	Right	CD14-/-	6	Sham - operated side	2	0	1	1	2	2	0	0	0	0		4		0	0	0	0	3	2	0	1	0	0		3	7
602	Right	CD14-/-	6	Sham - operated side	2	0	1	1	1	1	0	0	0	0		3		2	0	0	2	2	1	1	0	0	0		4	7
					Medial													Lateral
Animal #	Side	Strain	Time point (weeks)	Group	Tibial Cartilage Degeneration				Femoral Cartilage Degeneration				Osteophyte			Medial			Tibial Cartilage Degeneration			Femoral Cartilage Degeneration				Osteophyte			Lateral	Whole Joint
					Score				Score				Measure	Score		Degeneration		Score				Score				Measure	Score		Degeneration	Degeneration
					3 Zone	Zone 1	Zone 2	Zone 3	3 Zone	Zone 1	Zone 2	Zone 3				Sum		3 Zone	Zone 1	Zone 2	Zone 3	3 Zone	Zone 1	Zone 2	Zone 3				Sum	Sum
					Total	(outside)	(middle)	(inside)	Total	(outside)	(middle)	(inside)	(µm)					Total	(outside)	(middle)	(inside)	Total	(outside)	(middle)	(inside)	(µm)
603	Right	CD14-/-	6	Naïve	0	0	0	0	0	0	0	0	0	0		0		2	0	1	1	1	0	1	0	0	0		3	3
604	Right	CD14-/-	6	Naïve	1	0	0	1	0	0	0	0	0	0		1		0	0	0	0	1	0	1	0	0	0		1	2
605	Right	CD14-/-	6	Naïve	3	1	1	1	0	0	0	0	0	0		3		0	0	0	0	0	0	0	0	0	0		0	3
606	Right	CD14-/-	6	Naïve	1	0	0	1	0	0	0	0	0	0		1		1	0	0	1	0	0	0	0	0	0		1	2
607	Right	CD14-/-	6	Naïve	0	0	0	0	1	1	0	0	0	0		1		0	0	0	0	1	0	1	0	0	0		1	2
608	Right	CD14-/-	6	Naïve	1	0	0	1	0	0	0	0	0	0		1		0	0	0	0	0	0	0	0	0	0		0	1
					Medial													Lateral
Animal #	Side	Strain	Time point (weeks)	Group	Tibial Cartilage Degeneration				Femoral Cartilage Degeneration				Osteophyte			Medial			Tibial Cartilage Degeneration			Femoral Cartilage Degeneration				Osteophyte			Lateral	Whole Joint
					Score				Score				Measure (µm)	Score		Degeneration		Score				Score				Measure (µm)	Score		Degeneration	Degeneration
					3 Zone Total	Zone 1 (Outside)	Zone 2 (Middle)	Zone 3 (Inside)	3 Zone Total	Zone 1 (Outside)	Zone 2 (Middle)	Zone 3 (Inside)				Sum		3 Zone Total	Zone 1 (Outside)	Zone 2 (Middle)	Zone 3 (Inside)	3 Zone Total	Zone 1 (Outside)	Zone 2 (Middle)	Zone 3 (Inside)				Sum	Sum
51	Right	C57BL/6	19	DMM - operated side	4	0	4	0	2	0	2	0	0	0		6		0	0	0	0	0	0	0	0	0	0		0	6
52	Right	C57BL/6	19	DMM - operated side	12	5	5	2	13	5	5	3	100	1		25		0	0	0	0	0	0	0	0	0	0		0	25
53	Right	C57BL/6	19	DMM - operated side	11	4	5	2	12	5	5	2	150	1		23		4	0	2	2	10	5	2	3	0	0		14	37
54	Right	C57BL/6	19	DMM - operated side	8	3	4	1	6	3	2	1	120	1		14		0	0	0	0	0	0	0	0	0	0		0	14
105	Right	C57BL/6	19	DMM - operated side	6	4	1	1	6	4	2	0	150	1		12		2	0	1	1	4	0	2	2	0	0		6	18
106	Right	C57BL/6	19	DMM - operated side	9	3	5	1	7	4	3	0	200	2		16		0	0	0	0	0	0	0	0	0	0		0	16
107	Right	C57BL/6	19	DMM - operated side	8	3	4	1	7	4	3	0	70	1		15		4	0	2	2	1	1	0	0	0	0		5	20
108	Right	C57BL/6	19	DMM - operated side	0	0	0	0	0	0	0	0	0	0		0		0	0	0	0	0	0	0	0	0	0		0	0
113	Right	C57BL/6	19	DMM - operated side	7	3	3	1	3	2	1	0	150	1		10		0	0	0	0	0	0	0	0	70	1		0	10
					Medial													Lateral
Animal #	Side	Strain	Time point (weeks)	Group	Tibial Cartilage Degeneration				Femoral Cartilage Degeneration				Osteophyte			Medial			Tibial Cartilage Degeneration			Femoral Cartilage Degeneration				Osteophyte			Lateral	Whole Joint
					Score				Score				Measure (µm)	Score		Degeneration		Score				Score				Measure (µm)	Score		Degeneration	Degeneration
					3 Zone Total	Zone 1 (Outside)	Zone 2 (Middle)	Zone 3 (Inside)	3 Zone Total	Zone 1 (Outside)	Zone 2 (Middle)	Zone 3 (Inside)				Sum		3 Zone Total	Zone 1 (Outside)	Zone 2 (Middle)	Zone 3 (Inside)	3 Zone Total	Zone 1 (Outside)	Zone 2 (Middle)	Zone 3 (Inside)				Sum	Sum
22	Right	C57BL/6	19	Sham - operated side	0	0	0	0	0	0	0	0	0	0		0		0	0	0	0	0	0	0	0	0	0		0	0
24	Right	C57BL/6	19	Sham - operated side	0	0	0	0	0	0	0	0	0	0		0		0	0	0	0	0	0	0	0	0	0		0	0
25	Right	C57BL/6	19	Sham - operated side	1	1	0	0	1	1	0	0	0	0		2		0	0	0	0	0	0	0	0	0	0		0	2
33	Right	C57BL/6	19	Sham - operated side	0	0	0	0	0	0	0	0	0	0		0		0	0	0	0	10	2	4	4	0	0		10	10
109	Right	C57BL/6	19	Sham - operated side	0	0	0	0	0	0	0	0	0	0		0		0	0	0	0	0	0	0	0	0	0		0	0
110	Right	C57BL/6	19	Sham - operated side	0	0	0	0	0	0	0	0	0	0		0		0	0	0	0	0	0	0	0	0	0		0	0
115	Right	C57BL/6	19	Sham - operated side	0	0	0	0	0	0	0	0	0	0		0		0	0	0	0	0	0	0	0	0	0		0	0
116	Right	C57BL/6	19	Sham - operated side	0	0	0	0	0	0	0	0	0	0		0		0	0	0	0	0	0	0	0	0	0		0	0
					Medial													Lateral
Animal #	Side	Strain	Time point (weeks)	Group	Tibial Cartilage Degeneration				Femoral Cartilage Degeneration				Osteophyte			Medial			Tibial Cartilage Degeneration			Femoral Cartilage Degeneration				Osteophyte			Lateral	Whole Joint
					Score				Score				Measure (µm)	Score		Degeneration		Score				Score				Measure (µm)	Score		Degeneration	Degeneration
					3 Zone Total	Zone 1 (Outside)	Zone 2 (Middle)	Zone 3 (Inside)	3 Zone Total	Zone 1 (Outside)	Zone 2 (Middle)	Zone 3 (Inside)				Sum		3 Zone Total	Zone 1 (Outside)	Zone 2 (Middle)	Zone 3 (Inside)	3 Zone Total	Zone 1 (Outside)	Zone 2 (Middle)	Zone 3 (Inside)				Sum	Sum
67	Right	C57BL/6	19	Naïve	0	0	0	0	0	0	0	0	0	0		0		0	0	0	0	0	0	0	0	0	0		0	0
68	Right	C57BL/6	19	Naïve	0	0	0	0	0	0	0	0	0	0		0		0	0	0	0	0	0	0	0	0	0		0	0
69	Right	C57BL/6	19	Naïve	0	0	0	0	0	0	0	0	0	0		0		0	0	0	0	0	0	0	0	0	0		0	0
70	Right	C57BL/6	19	Naïve	0	0	0	0	1	1	0	0	0	0		1		0	0	0	0	0	0	0	0	0	0		0	1
112	Right	C57BL/6	19	Naïve	0	0	0	0	0	0	0	0	0	0		0		0	0	0	0	0	0	0	0	0	0		0	0
114	Right	C57BL/6	19	Naïve	8	2	5	1	4	2	2	0	130	1		12		3	0	2	1	0	0	0	0	0	0		3	15
					Medial													Lateral
Animal #	Side	Strain	Time point (weeks)	Group	Tibial Cartilage Degeneration				Femoral Cartilage Degeneration				Osteophyte			Medial			Tibial Cartilage Degeneration			Femoral Cartilage Degeneration				Osteophyte			Lateral	Whole Joint
					Score				Score				Measure (µm)	Score		Degeneration		Score				Score				Measure (µm)	Score		Degeneration	Degeneration
					3 Zone Total	Zone 1 (Outside)	Zone 2 (Middle)	Zone 3 (Inside)	3 Zone Total	Zone 1 (Outside)	Zone 2 (Middle)	Zone 3 (Inside)				Sum		3 Zone Total	Zone 1 (Outside)	Zone 2 (Middle)	Zone 3 (Inside)	3 Zone Total	Zone 1 (Outside)	Zone 2 (Middle)	Zone 3 (Inside)				Sum	Sum
59	Right	CD14-/-	19	DMM - operated side	4	2	2	0	1	0	1	0	0	0		5		0	0	0	0	0	0	0	0	0	0		0	5
60	Right	CD14-/-	19	DMM - operated side	4	1	2	1	3	2	1	0	150	1		7		0	0	0	0	0	0	0	0	0	0		0	7
61	Right	CD14-/-	19	DMM - operated side	4	1	2	1	1	1	0	0	220	2		5		0	0	0	0	0	0	0	0	0	0		0	5
62	Right	CD14-/-	19	DMM - operated side	5	3	2	0	2	0	2	0	150	1		7		0	0	0	0	3	0	1	2	0	0		3	10
34	Right	CD14-/-	19	DMM - operated side	4	2	1	1	2	2	0	0	180	2		6		3	0	1	2	0	0	0	0	0	0		3	9
95	Right	CD14-/-	19	DMM - operated side	4	2	1	1	4	2	2	0	140	1		8		0	0	0	0	0	0	0	0	0	0		0	8
99	Right	CD14-/-	19	DMM - operated side	4	2	2	0	2	2	0	0	120	1		6		0	0	0	0	0	0	0	0	0	0		0	6
100	Right	CD14-/-	19	DMM - operated side	4	2	1	1	0	0	0	0	150	1		4		0	0	0	0	3	0	1	2	0	0		3	7
					Medial													Lateral
Animal #	Side	Strain	Time point (weeks)	Group	Tibial Cartilage Degeneration				Femoral Cartilage Degeneration				Osteophyte			Medial			Tibial Cartilage Degeneration			Femoral Cartilage Degeneration				Osteophyte			Lateral	Whole Joint
					Score				Score				Measure (µm)	Score		Degeneration		Score				Score				Measure (µm)	Score		Degeneration	Degeneration
					3 Zone Total	Zone 1 (Outside)	Zone 2 (Middle)	Zone 3 (Inside)	3 Zone Total	Zone 1 (Outside)	Zone 2 (Middle)	Zone 3 (Inside)				Sum		3 Zone Total	Zone 1 (Outside)	Zone 2 (Middle)	Zone 3 (Inside)	3 Zone Total	Zone 1 (Outside)	Zone 2 (Middle)	Zone 3 (Inside)				Sum	Sum
63	Right	CD14-/-	19	Sham - operated side	0	0	0	0	0	0	0	0	0	0		0		0	0	0	0	0	0	0	0	0	0		0	0
64	Right	CD14-/-	19	Sham - operated side	2	1	1	0	3	1	2	0	0	0		5		1	0	0	1	2	2	0	0	0	0		3	8
65	Right	CD14-/-	19	Sham - operated side	0	0	0	0	0	0	0	0	0	0		0		0	0	0	0	0	0	0	0	0	0		0	0
96	Right	CD14-/-	19	Sham - operated side	0	0	0	0	0	0	0	0	0	0		0		0	0	0	0	0	0	0	0	0	0		0	0
					Medial													Lateral
Animal #	Side	Strain	Time point (weeks)	Group	Tibial Cartilage Degeneration				Femoral Cartilage Degeneration				Osteophyte			Medial			Tibial Cartilage Degeneration			Femoral Cartilage Degeneration				Osteophyte			Lateral	Whole Joint
					Score				Score				Measure (µm)	Score		Degeneration		Score				Score				Measure (µm)	Score		Degeneration	Degeneration
					3 Zone Total	Zone 1 (Outside)	Zone 2 (Middle)	Zone 3 (Inside)	3 Zone Total	Zone 1 (Outside)	Zone 2 (Middle)	Zone 3 (Inside)				Sum		3 Zone Total	Zone 1 (Outside)	Zone 2 (Middle)	Zone 3 (Inside)	3 Zone Total	Zone 1 (Outside)	Zone 2 (Middle)	Zone 3 (Inside)				Sum	Sum
72	Right	CD14-/-	19	Naïve	0	0	0	0	0	0	0	0	0	0		0		0	0	0	0	0	0	0	0	0	0		0	0
73	Right	CD14-/-	19	Naïve	0	0	0	0	0	0	0	0	0	0		0		0	0	0	0	0	0	0	0	0	0		0	0
74	Right	CD14-/-	19	Naïve	0	0	0	0	0	0	0	0	0	0		0		0	0	0	0	0	0	0	0	0	0		0	0
97	Right	CD14-/-	19	Naïve	0	0	0	0	0	0	0	0	0	0		0		1	1	0	0	0	0	0	0	0	0		1	1
98	Right	CD14-/-	19	Naïve	0	0	0	0	0	0	0	0	0	0		0		0	0	0	0	0	0	0	0	0	0		0	0
103	Right	CD14-/-	19	Naïve	0	0	0	0	0	0	0	0	0	0		0		0	0	0	0	0	0	0	0	0	0		0	0
104	Right	CD14-/-	19	Naïve	0	0	0	0	0	0	0	0	0	0		0		0	0	0	0	0	0	0	0	0	0		0	0

## Sheet: Left - unoperated side
					Medial													Lateral
Animal #	Side	Strain	Time point (weeks)	Group	Tibial Cartilage Degeneration				Femoral Cartilage Degeneration				Osteophyte			Medial		Tibial Cartilage Degeneration				Femoral Cartilage Degeneration				Osteophyte			Lateral	Whole Joint
					Score				Score				Measure	Score		Cartilage		Score				Score				Measure	Score		Cartilage	Cartilage
					3 Zone	Zone 1	Zone 2	Zone 3	3 Zone	Zone 1	Zone 2	Zone 3				Degeneration		3 Zone	Zone 1	Zone 2	Zone 3	3 Zone	Zone 1	Zone 2	Zone 3				Degeneration	Degeneration
					Total	(Outside)	(Middle)	(Inside)	Total	(Outside)	(Middle)	(Inside)	(µm)			Sum		Total	(Outside)	(Middle)	(Inside)	Total	(Outside)	(Middle)	(Inside)	(µm)			Sum	Sum
1	Left	C57BL/6	6	DMM- unoperated side	0	0	0	0	0	0	0	0	0	0		0		0	0	0	0	0	0	0	0	0	0		0	0
2	Left	C57BL/6	6	DMM- unoperated side	0	0	0	0	0	0	0	0	0	0		0		0	0	0	0	0	0	0	0	0	0		0	0
3	Left	C57BL/6	6	DMM- unoperated side	0	0	0	0	0	0	0	0	0	0		0		0	0	0	0	0	0	0	0	0	0		0	0
4	Left	C57BL/6	6	DMM- unoperated side	0	0	0	0	0	0	0	0	0	0		0		2	0	0	2	0	0	0	0	0	0		2	2
5	Left	C57BL/6	6	DMM- unoperated side	0	0	0	0	0	0	0	0	0	0		0		0	0	0	0	0	0	0	0	0	0		0	0
					Medial													Lateral
Animal #	Side	Strain	Time point (weeks)	Group	Tibial Cartilage Degeneration				Femoral Cartilage Degeneration				Osteophyte			Medial		Tibial Cartilage Degeneration				Femoral Cartilage Degeneration				Osteophyte			Lateral	Whole Joint
					Score				Score				Measure	Score		Cartilage		Score				Score				Measure	Score		Cartilage	Cartilage
					3 Zone	Zone 1	Zone 2	Zone 3	3 Zone	Zone 1	Zone 2	Zone 3				Degeneration		3 Zone	Zone 1	Zone 2	Zone 3	3 Zone	Zone 1	Zone 2	Zone 3				Degeneration	Degeneration
					Total	(Outside)	(Middle)	(Inside)	Total	(Outside)	(Middle)	(Inside)	(µm)			Sum		Total	(Outside)	(Middle)	(Inside)	Total	(Outside)	(Middle)	(Inside)	(µm)			Sum	Sum
11	Left	C57BL/6	6	Sham - unoperated side	0	0	0	0	0	0	0	0	0	0		0		0	0	0	0	0	0	0	0	0	0		0	0
12	Left	C57BL/6	6	Sham - unoperated side	0	0	0	0	0	0	0	0	0	0		0		0	0	0	0	0	0	0	0	0	0		0	0
13	Left	C57BL/6	6	Sham - unoperated side	0	0	0	0	0	0	0	0	0	0		0		0	0	0	0	0	0	0	0	0	0		0	0
14	Left	C57BL/6	6	Sham - unoperated side	0	0	0	0	0	0	0	0	0	0		0		0	0	0	0	0	0	0	0	0	0		0	0
15	Left	C57BL/6	6	Sham - unoperated side	0	0	0	0	0	0	0	0	0	0		0		0	0	0	0	0	0	0	0	0	0		0	0
					Medial													Lateral
Animal #	Side	Strain	Time point (weeks)	Group	Tibial Cartilage Degeneration				Femoral Cartilage Degeneration				Osteophyte			Medial		Tibial Cartilage Degeneration				Femoral Cartilage Degeneration				Osteophyte			Lateral	Whole Joint
					Score				Score				Measure	Score		Cartilage		Score				Score				Measure	Score		Cartilage	Cartilage
					3 Zone	Zone 1	Zone 2	Zone 3	3 Zone	Zone 1	Zone 2	Zone 3				Sum		3 Zone	Zone 1	Zone 2	Zone 3	3 Zone	Zone 1	Zone 2	Zone 3				Sum	Sum
					Total	(outside)	(middle)	(inside)	Total	(outside)	(middle)	(inside)	(µm)					Total	(outside)	(middle)	(inside)	Total	(outside)	(middle)	(inside)	(µm)
589	Left	CD14-/-	6	DMM- unoperated side	0	0	0	0	0	0	0	0	0	0		0		0	0	0	0	0	0	0	0	0	0		0	0
590	Left	CD14-/-	6	DMM- unoperated side	2	0	1	1	0	0	0	0	0	0		2		1	0	0	1	0	0	0	0	0	0		1	3
591	Left	CD14-/-	6	DMM- unoperated side	1	0	0	1	0	0	0	0	0	0		1		1	0	0	1	0	0	0	0	0	0		1	2
592	Left	CD14-/-	6	DMM- unoperated side	0	0	0	0	0	0	0	0	0	0		0		1	0	0	1	1	0	0	1	0	0		2	2
593	Left	CD14-/-	6	DMM- unoperated side	0	0	0	0	0	0	0	0	0	0		0		0	0	0	0	0	0	0	0	0	0		0	0
595	Left	CD14-/-	6	DMM- unoperated side	2	0	1	1	0	0	0	0	0	0		2		0	0	0	0	2	0	2	0	0	0		2	4
					Medial													Lateral
Animal #	Side	Strain	Time point (weeks)	Group	Tibial Cartilage Degeneration				Femoral Cartilage Degeneration				Osteophyte			Medial		Tibial Cartilage Degeneration				Femoral Cartilage Degeneration				Osteophyte			Lateral	Whole Joint
					Score				Score				Measure	Score		Cartilage		Score				Score				Measure	Score		Cartilage	Cartilage
					3 Zone	Zone 1	Zone 2	Zone 3	3 Zone	Zone 1	Zone 2	Zone 3				Sum		3 Zone	Zone 1	Zone 2	Zone 3	3 Zone	Zone 1	Zone 2	Zone 3				Sum	Sum
					Total	(outside)	(middle)	(inside)	Total	(outside)	(middle)	(inside)	(µm)					Total	(outside)	(middle)	(inside)	Total	(outside)	(middle)	(inside)	(µm)
596	Left	CD14-/-	6	Sham - unoperated side	0	0	0	0	0	0	0	0	0	0		0		2	0	0	2	0	0	0	0	0	0		2	2
597	Left	CD14-/-	6	Sham - unoperated side	2	0	1	1	0	0	0	0	0	0		2		3	0	1	2	1	0	1	0	0	0		4	6
598	Left	CD14-/-	6	Sham - unoperated side	0	0	0	0	0	0	0	0	0	0		0		3	0	1	2	1	0	1	0	0	0		4	4
599	Left	CD14-/-	6	Sham - unoperated side	1	0	0	1	0	0	0	0	0	0		1		1	0	0	1	0	0	0	0	0	0		1	2
600	Left	CD14-/-	6	Sham - unoperated side	0	0	0	0	2	1	0	1	0	0		2		2	0	0	2	0	0	0	0	0	0		2	4
602	Left	CD14-/-	6	Sham - unoperated side	2	0	1	1	0	0	0	0	0	0		2		2	0	1	1	0	0	0	0	0	0		2	4
					Medial													Lateral
Animal #	Side	Strain	Time point (weeks)	Group	Tibial Cartilage Degeneration				Femoral Cartilage Degeneration				Osteophyte			Medial		Tibial Cartilage Degeneration				Femoral Cartilage Degeneration				Osteophyte			Lateral	Whole Joint
					Score				Score				Measure	Score		Cartilage		Score				Score				Measure	Score		Cartilage	Cartilage
					3 Zone Total	Zone 1 (Outside)	Zone 2 (Middle)	Zone 3 (Inside)	3 Zone Total	Zone 1 (Outside)	Zone 2 (Middle)	Zone 3 (Inside)				Sum		3 Zone Total	Zone 1 (Outside)	Zone 2 (Middle)	Zone 3 (Inside)	3 Zone Total	Zone 1 (Outside)	Zone 2 (Middle)	Zone 3 (Inside)				Sum	Sum
																										(µm)
51	Left	C57BL/6	19	DMM- unoperated side	0	0	0	0	0	0	0	0	0	0		0		1	0	0	1	0	0	0	0	0	0		1	1
52	Left	C57BL/6	19	DMM- unoperated side	0	0	0	0	0	0	0	0	0	0		0		0	0	0	0	0	0	0	0	0	0		0	0
53	Left	C57BL/6	19	DMM- unoperated side	0	0	0	0	0	0	0	0	0	0		0		3	0	1	2	1	1	0	0	0	0		4	4
54	Left	C57BL/6	19	DMM- unoperated side	1	0	1	0	2	1	1	0	0	0		3		3	0	1	2	2	2	0	0	0	0		5	8
105	Left	C57BL/6	19	DMM- unoperated side	0	0	0	0	0	0	0	0	0	0		0		0	0	0	0	0	0	0	0	0	0		0	0
106	Left	C57BL/6	19	DMM- unoperated side	0	0	0	0	3	1	1	1	0	0		3		0	0	0	0	0	0	0	0	0	0		0	3
107	Left	C57BL/6	19	DMM- unoperated side	0	0	0	0	0	0	0	0	0	0		0		0	0	0	0	0	0	0	0	0	0		0	0
108	Left	C57BL/6	19	DMM- unoperated side	0	0	0	0	0	0	0	0	0	0		0		0	0	0	0	0	0	0	0	0	0		0	0
113	Left	C57BL/6	19	DMM- unoperated side	0	0	0	0	1	1	0	0	0	0		1		0	0	0	0	0	0	0	0	0	0		0	1
					Medial													Lateral
Animal #	Side	Strain	Time point (weeks)	Group	Tibial Cartilage Degeneration				Femoral Cartilage Degeneration				Osteophyte			Medial		Tibial Cartilage Degeneration				Femoral Cartilage Degeneration				Osteophyte			Lateral	Whole Joint
					Score				Score				Measure	Score		Cartilage		Score				Score				Measure	Score		Cartilage	Cartilage
					3 Zone Total	Zone 1 (Outside)	Zone 2 (Middle)	Zone 3 (Inside)	3 Zone Total	Zone 1 (Outside)	Zone 2 (Middle)	Zone 3 (Inside)				Sum		3 Zone Total	Zone 1 (Outside)	Zone 2 (Middle)	Zone 3 (Inside)	3 Zone Total	Zone 1 (Outside)	Zone 2 (Middle)	Zone 3 (Inside)				Sum	Sum
																										(µm)
22	Left	C57BL/6	19	Sham - unoperated side	0	0	0	0	0	0	0	0	0	0		0		0	0	0	0	0	0	0	0	0	0		0	0
24	Left	C57BL/6	19	Sham - unoperated side	0	0	0	0	0	0	0	0	0	0		0		0	0	0	0	0	0	0	0	0	0		0	0
25	Left	C57BL/6	19	Sham - unoperated side	1	1	0	0	1	1	0	0	0	0		2		0	0	0	0	0	0	0	0	0	0		0	2
33	Left	C57BL/6	19	Sham - unoperated side	0	0	0	0	0	0	0	0	0	0		0		0	0	0	0	0	0	0	0	0	0		0	0
109	Left	C57BL/6	19	Sham - unoperated side	0	0	0	0	1	1	0	0	0	0		1		0	0	0	0	0	0	0	0	0	0		0	1
110	Left	C57BL/6	19	Sham - unoperated side	0	0	0	0	0	0	0	0	0	0		0		0	0	0	0	0	0	0	0	0	0		0	0
115	Left	C57BL/6	19	Sham - unoperated side	0	0	0	0	0	0	0	0	0	0		0		0	0	0	0	0	0	0	0	0	0		0	0
116	Left	C57BL/6	19	Sham - unoperated side	0	0	0	0	0	0	0	0	0	0		0		0	0	0	0	0	0	0	0	0	0		0	0
					Medial													Lateral
Animal #	Side	Strain	Time point (weeks)	Group	Tibial Cartilage Degeneration				Femoral Cartilage Degeneration				Osteophyte			Medial		Tibial Cartilage Degeneration				Femoral Cartilage Degeneration				Osteophyte			Lateral	Whole Joint
					Score				Score				Measure	Score		Cartilage		Score				Score				Measure	Score		Cartilage	Cartilage
					3 Zone Total	Zone 1 (Outside)	Zone 2 (Middle)	Zone 3 (Inside)	3 Zone Total	Zone 1 (Outside)	Zone 2 (Middle)	Zone 3 (Inside)				Sum		3 Zone Total	Zone 1 (Outside)	Zone 2 (Middle)	Zone 3 (Inside)	3 Zone Total	Zone 1 (Outside)	Zone 2 (Middle)	Zone 3 (Inside)				Sum	Sum
																										(µm)
59	Left	CD14-/-	19	DMM- unoperated side	0	0	0	0	2	1	1	0	0	0		2		0	0	0	0	0	0	0	0	0	0		0	2
60	Left	CD14-/-	19	DMM- unoperated side	0	0	0	0	0	0	0	0	0	0		0		0	0	0	0	0	0	0	0	0	0		0	0
61	Left	CD14-/-	19	DMM- unoperated side	0	0	0	0	0	0	0	0	0	0		0		1	0	0	1	0	0	0	0	0	0		1	1
62	Left	CD14-/-	19	DMM- unoperated side	0	0	0	0	2	2	0	0	0	0		2		1	0	0	1	0	0	0	0	0	0		1	3
34	Left	CD14-/-	19	DMM- unoperated side	0	0	0	0	0	0	0	0	0	0		0		3	0	1	2	0	0	0	0	0	0		3	3
95	Left	CD14-/-	19	DMM- unoperated side	0	0	0	0	0	0	0	0	0	0		0		0	0	0	0	0	0	0	0	0	0		0	0
99	Left	CD14-/-	19	DMM- unoperated side	0	0	0	0	1	1	0	0	0	0		1		0	0	0	0	0	0	0	0	0	0		0	1
100	Left	CD14-/-	19	DMM- unoperated side	0	0	0	0	3	2	0	1	0	0		3		0	0	0	0	0	0	0	0	0	0		0	3
					Medial													Lateral
Animal #	Side	Strain	Time point (weeks)	Group	Tibial Cartilage Degeneration				Femoral Cartilage Degeneration				Osteophyte			Medial		Tibial Cartilage Degeneration				Femoral Cartilage Degeneration				Osteophyte			Lateral	Whole Joint
					Score				Score				Measure	Score		Cartilage		Score				Score				Measure	Score		Cartilage	Cartilage
					3 Zone Total	Zone 1 (Outside)	Zone 2 (Middle)	Zone 3 (Inside)	3 Zone Total	Zone 1 (Outside)	Zone 2 (Middle)	Zone 3 (Inside)				Sum		3 Zone Total	Zone 1 (Outside)	Zone 2 (Middle)	Zone 3 (Inside)	3 Zone Total	Zone 1 (Outside)	Zone 2 (Middle)	Zone 3 (Inside)				Sum	Sum
																										(µm)
63	Left	CD14-/-	19	Sham - unoperated side	0	0	0	0	0	0	0	0	0	0		0		0	0	0	0	0	0	0	0	0	0		0	0
64	Left	CD14-/-	19	Sham - unoperated side	0	0	0	0	0	0	0	0	0	0		0		0	0	0	0	0	0	0	0	0	0		0	0
65	Left	CD14-/-	19	Sham - unoperated side	0	0	0	0	0	0	0	0	0	0		0		0	0	0	0	0	0	0	0	0	0		0	0
96	Left	CD14-/-	19	Sham - unoperated side	0	0	0	0	0	0	0	0	0	0		0		0	0	0	0	0	0	0	0	0	0		0	0
