# Supplementary material for: Deficiency of the pattern-recognition receptor CD14 protects against joint pathology and functional decline in a murine model of osteoarthritis
Source: PLoS One. 2018 Nov 28;13(11):e0206217. doi: 10.1371/journal.pone.0206217 (PMC6261538; doi:10.1371/journal.pone.0206217)
Supplement: S2 Table — (XLSX) [file pone.0206217.s002.xlsx]

## Sheet: Medial Tibia SCB
Mouse #	L/R	Strain	Treatment group	Timepoint	Age	TV	BV	BV/TV	%BV/TV	BMD (mg HA/ccm)	Tb.Th
1AR	R	C57BL/6	naïve	Baseline	10- weeks	0.5653	0.4437	0.7849	78.49	859.678	0.1333
2AR	R	C57BL/6	naïve	Baseline	10 weeks	0.5486	0.4333	0.7898	78.98	853.819	0.1262
3AR	R	C57BL/6	naïve	Baseline	10 weeks	0.5238	0.4122	0.7869	78.69	867.338	0.1274
4AR	R	C57BL/6	naïve	Baseline	10 weeks	0.2524	0.2427	0.9616	96.16	918.39	0.1894
5AR	R	C57BL/6	naïve	Baseline	10 weeks	0.7167	0.4973	0.6939	69.39	839.141	0.1151
329	R	C57BL/6	naïve	6 Weeks	16 weeks	0.4374	0.3898	0.8912	89.12	923.089	0.1727
330	R	C57BL/6	naïve	6 Weeks	16 weeks	0.2574	0.215	0.835	83.5	927.303	0.1484
331	R	C57BL/6	naïve	6 Weeks	16 weeks	0.4337	0.354	0.8162	81.62	887.038	0.1499
332	R	C57BL/6	naïve	6 Weeks	16 weeks	0.4442	0.3678	0.828	82.8	857.489	0.0952
325	R	C57BL/6	Sham	6 Weeks	16 weeks	0.3225	0.2877	0.892	89.2	948.067	0.1536
326	R	C57BL/6	Sham	6 Weeks	16 weeks	0.4193	0.3835	0.9148	91.48	1014.7	0.2791
327	R	C57BL/6	Sham	6 Weeks	16 weeks	0.33	0.3106	0.9414	94.14	1008.9	0.26
328	R	C57BL/6	Sham	6 Weeks	16 weeks	0.404	0.3549	0.8784	87.84	944.14	0.1805
321	R	C57BL/6	DMM	6 Weeks	16 weeks	0.3067	0.2813	0.9173	91.73	956.694	0.192
322	R	C57BL/6	DMM	6 Weeks	16 weeks	0.4219	0.3622	0.8584	85.84	967.381	0.2077
323	R	C57BL/6	DMM	6 Weeks	16 weeks	0.3094	0.3806	0.9069	90.69	958.625	0.2222
324	R	C57BL/6	DMM	6 Weeks	16 weeks	0.3906	0.3523	0.9021	90.21	977.037	0.2225
67	R	C57BL/6	naïve	19 Weeks	29 weeks	0.3642	0.326	0.8951	89.51	988.303	0.2233
69	R	C57BL/6	naïve	19 Weeks	29 weeks	0.3351	0.3144	0.9381	93.81	1032.4	0.1918
70	R	C57BL/6	naïve	19 Weeks	29 weeks	0.3215	0.2713	0.8437	84.37	950.578	0.1349
362	R	C57BL/6	naïve	19 Weeks	29 weeks	0.5462	0.4232	0.7974	79.74	943.561	0.1444
22	R	C57BL/6	Sham	19 Weeks	29 weeks	0.3658	0.3196	0.8737	87.37	970.728	0.1827
24	R	C57BL/6	Sham	19 Weeks	29 weeks	0.3653	0.3236	0.886	88.6	993.518	0.1934
25	R	C57BL/6	Sham	19 Weeks	29 weeks	0.3705	0.3388	0.9145	91.45	997.895	0.187
33	R	C57BL/6	Sham	19 Weeks	29 weeks	0.3535	0.2998	0.848	84.8	942.853	0.1622
51	R	C57BL/6	DMM	19 Weeks	29 weeks	0.4674	0.4002	0.8563	85.63	971.179	0.2012
52	R	C57BL/6	DMM	19 Weeks	29 weeks	0.4065	0.3783	0.9305	93.05	1003.11	0.2723
53	R	C57BL/6	DMM	19 Weeks	29 weeks	0.396	0.384	0.9695	96.95	1043.09	0.2756
54	R	C57BL/6	DMM	19 Weeks	29 weeks	0.4668	0.4257	0.912	91.2	1017.53	0.2579
Mouse #	L/R	Strain	Treatment group	Timepoint	Age	TV	BV	BV/TV	%BV/TV	BMD (mg HA/ccm)	Tb.Th
BL1	R	CD14 -/-	naïve	baseline	10 weeks	0.4688	0.3391	0.7235	72.35	861.995	0.1144
BL2	R	CD14 -/-	naïve	baseline	10 weeks	0.5677	0.4473	0.788	78.8	893.669	0.1439
BL3	R	CD14 -/-	naïve	baseline	10 weeks	0.5675	0.4095	0.7213	72.13	866.695	0.1213
BL4	R	CD14 -/-	naïve	baseline	10 weeks	0.5917	0.4835	0.8171	81.71	935.256	0.1739
603	R	CD14 -/-	naïve	6 week	16 weeks	0.481	0.3717	0.7729	77.29	900.815	0.1258
604	R	CD14 -/-	naïve	6 week	16 weeks	0.5579	0.3624	0.6496	64.96	882.145	0.1099
605	R	CD14 -/-	naïve	6 week	16 weeks	0.4806	0.3437	0.7151	71.51	881.823	0.1101
606	R	CD14 -/-	naïve	6 week	16 weeks	0.5253	0.3438	0.6545	65.45	873.197	0.1111
607	R	CD14 -/-	naïve	6 week	16 weeks	0.4794	0.3594	0.7496	74.96	873.068	0.116
608	R	CD14 -/-	naïve	6 week	16 weeks	0.5152	0.4015	0.7794	77.94	937.96	0.1497
596	R	CD14 -/-	Sham	6 week	16 weeks	0.428	0.2755	0.6437	64.37	894.763	0.1058
597	R	CD14 -/-	Sham	6 week	16 weeks	0.4737	0.3365	0.7204	72.04	936.48	0.1342
598	R	CD14 -/-	Sham	6 week	16 weeks	0.4815	0.3458	0.7183	71.83	923.862	0.1266
599	R	CD14 -/-	Sham	6 week	16 weeks	0.477	0.3579	0.7502	75.02	945.364	0.1344
600	R	CD14 -/-	Sham	6 week	16 weeks	0.4874	0.3561	0.7307	73.07	947.295	0.1435
602	R	CD14 -/-	Sham	6 week	16 weeks	0.4171	0.3189	0.7618	76.18	921.802	0.1264
589	R	CD14 -/-	DMM	6 week	16 weeks	0.5157	0.4246	0.8233	82.33	974.076	0.1673
590	R	CD14 -/-	DMM	6 week	16 weeks	0.5336	0.3648	0.6836	68.36	918.068	0.122
591	R	CD14 -/-	DMM	6 week	16 weeks	0.522	0.3003	0.5753	57.53	887.489	0.094
592	R	CD14 -/-	DMM	6 week	16 weeks	0.4949	0.3471	0.7013	70.13	879.248	0.1102
593	R	CD14 -/-	DMM	6 week	16 weeks	0.4932	0.3508	0.7112	71.12	901.909	0.1158
595	R	CD14 -/-	DMM	6 week	16 weeks	0.4622	0.306	0.662	66.2	893.669	0.1211
696	R	CD14 -/-	naïve	19 week	29 weeks	0.498	0.3785	0.76	76	913.433	0.1337
697	R	CD14 -/-	naïve	19 week	29 weeks	0.5462	0.2764	0.5061	50.61	870.686	0.0932
698	R	CD14 -/-	naïve	19 week	29 weeks	0.4013	0.3166	0.7889	78.89	874.356	0.1226
700	R	CD14 -/-	naïve	19 week	29 weeks	0.5532	0.4245	0.7493	74.93	931.973	0.1429
64	R	CD14 -/-	Sham	19 week	29 weeks	0.3316	0.2918	0.8801	88.01	1004.98	0.1975
65	R	CD14 -/-	Sham	19 week	29 weeks	0.3951	0.306	0.7745	77.45	905.514	0.1247
694	R	CD14 -/-	Sham	19 week	29 weeks	0.5467	0.3597	0.6578	65.78	907.768	0.1255
695	R	CD14 -/-	Sham	19 week	29 weeks	0.4639	0.2827	0.6093	60.93	867.274	0.111
59	R	CD14 -/-	DMM	19 week	29 weeks	0.3723	0.2934	0.7881	78.81	907.574	0.1257
60	R	CD14 -/-	DMM	19 week	29 weeks	0.4343	0.3548	0.8171	81.71	932.038	0.146
61	R	CD14 -/-	DMM	19 week	29 weeks	0.4311	0.3552	0.8241	82.41	899.978	0.1262
62	R	CD14 -/-	DMM	19 week	29 weeks	0.3351	0.3144	0.9381	93.81	994.87	0.1918
692	R	CD14 -/-	DMM	19 week	29 weeks	0.5894	0.4314	0.7318	73.18	934.677	0.1452
693	R	CD14 -/-	DMM	19 week	29 weeks	0.5655	0.4458	0.7883	78.83	934.42	0.1547

## Sheet: Femoral shaft analysis
Sample #	Strain	Timepoint	Age	Treatment	TV	BV	BV/TV	%BV/TV	BMD	pMOI
1AR	C57BL/6	Baseline	10- weeks	Naïve	0.0728	0.0724	0.9946	99.46	1195.74	0.41527
2R	C57BL/6	Baseline	10- weeks	Naïve	0.0435	0.0431	0.9914	99.14	1202.41	0.69657
3R	C57BL/6	Baseline	10- weeks	Naïve	0.0434	0.043	0.9907	99.07	1207.86	0.68845
4R	C57BL/6	Baseline	10- weeks	Naïve	0.0781	0.0776	0.9936	99.36	1243.18	0.51057
5R	C57BL/6	Baseline	10- weeks	Naïve	0.0651	0.0646	0.9924	99.24	1226.91	0.38627
11R	CD14 -/-	Baseline	10- weeks	Naïve	0.698	0.679	0.9729	97.29	1181.94	0.38951
12R	CD14 -/-	Baseline	10- weeks	Naïve	1.5268	1.5184	0.9945	99.45	1219	0.41826
13R	CD14 -/-	Baseline	10- weeks	Naïve	0.0689	0.0684	0.9933	99.33	1220.5	0.4229
14R	CD14 -/-	Baseline	10- weeks	Naïve	0.0841	0.0808	0.9614	96.14	1171.5	0.56418
15R	CD14 -/-	Baseline	10- weeks	Naïve	0.7661	0.7608	0.9931	99.31	1169.49	0.42275
