# Supplementary material for: Deficiency of the pattern-recognition receptor CD14 protects against joint pathology and functional decline in a murine model of osteoarthritis
Source: PLoS One. 2018 Nov 28;13(11):e0206217. doi: 10.1371/journal.pone.0206217 (PMC6261538; doi:10.1371/journal.pone.0206217)
Supplement: S3 Table — (XLSX) [file pone.0206217.s003.xlsx]

## Sheet: baseline
Specimen #	Sample pool	Strain	Time post-DMM	Left/Right	CD68/TBP copy # ratio	CCR7/TBP copy # ratio	CD163/TBP copy # ratio	CD14/TBP copy# ratio	F4/80/TBP copy # ratio	CD11c/TBP copy # ratio	iNOS/TBP copy # ratio	CD206/TBP copy # ratio
1	naive-1 L	C57BL/6	pre-op baseline	L	4.19948	0.0493438	9.53216	1.90053	28.0447	0.0312849	0.212903	14.4968
2	naive-1 R	C57BL/6	pre-op baseline	R	3.9056	0.0230088	10.4248	1.99627	6.17754	0.0067029	0.145422	7.70197
3	naive-2 L	C57BL/6	pre-op baseline	L	0.885057	0.0701149	19.9457	1.18064	5.2615	0.0135593	0.130919	6.97772
4	naive-2 R	C57BL/6	pre-op baseline	R	1.12162	0.0405405	13.6029	0.950727	4.26275	0.00980392	0.124551	6.43114
5	naive-3 L	C57BL/6	pre-op baseline	L	0.173077	0.157692	47.9227	1.11429	5.62033	0.00792227	0.0850299	7.52096
6	naive-3 R	C57BL/6	pre-op baseline	R	1.38406	0.0676329	7.04848	3.08713	-	0.00972716	0.0530864	3.35556
7	Naive-4 L	C57BL/6	pre-op baseline	L	2.20117	0.0349854	9.50311	2.52425	26.7364	0.196653	0.308108	17.9459
8	Naive-4 R	C57BL/6	pre-op baseline	R	2.64394	0.0570076	6.90187	1.36332	5.38523	0.0131737	0.0877193	6.10721
9	Naive-5 L	C57BL/6	pre-op baseline	L	3.9407	0.0353783	9.43262	1.95103	6.86118	0.00719794	0.0909091	6.32536
10	Naive-5 R	C57BL/6	pre-op baseline	R	1.99331	0.0327759	8.80126	1.30882	16.3004	0.0168498	0.100775	5.5814
11	Naive-6 L	C57BL/6	pre-op baseline	L	3.48837	0.131229	2.58319	-	16.1167	0.0225	0.151456	11.6893
12	Naive-6 R	C57BL/6	pre-op baseline	R	2.37628	0.00761347	10.5691	-	6.86567	0.00895522	0.0464602	3.18142
13	Naïve-1 L	CD14-/-	pre-op baseline	L	1.2	1.2	7.1
14	Naïve-1 R	CD14-/-	pre-op baseline	R	1.83	0.235	4.67
15	Naïve-2 L	CD14-/-	pre-op baseline	L	1.61	0.137	4.75
16	Naïve-2 R	CD14-/-	pre-op baseline	R	1.83	0.11	7.64
17	Naïve-3 L	CD14-/-	pre-op baseline	L	1.54	0.215	10.5
18	Naïve-3 R	CD14-/-	pre-op baseline	R	0.72	0.126	6.17
19	Naïve-4 L	CD14-/-	pre-op baseline	L	0.98	0.072	4.01
20	Naïve-4 R	CD14-/-	pre-op baseline	R	4.01	0.126	5.17
21	Naïve-5 L	CD14-/-	pre-op baseline	L	0.98	0.105	7.43
22	Naïve-5 R	CD14-/-	pre-op baseline	R	1.08	0.053	4.15

## Sheet: 1 week
Specimen #	Sample pool	Strain	Time post-DMM	Left/Right	CD68/TBP copy # ratio	CCR7/TBP copy # ratio	CD163/TBP copy # ratio	CD14/TBP copy# ratio
1	259-261R	C57BL/6	1 week	R	9.12008	0.142248	0.13798	8.99263
2	259-261L	C57BL/6	1 week	L	1.375	-	-	-
3	262-264R	C57BL/6	1 week	R	13.8201	0.324841	0.369427	6.65289
4	262-264L	C57BL/6	1 week	L	1.6237	-	-	-
5	265-267R	C57BL/6	1 week	R	12.5792	0.162264	0.15	10.9191
6	265-267L	C57BL/6	1 week	L	2.90909	-	-	-
7	268-270R	C57BL/6	1 week	R	13.8222	0.112628	0.316268	12.5568
8	268-270L	C57BL/6	1 week	L	2.11974	-	-	-
9	271-273R	C57BL/6	1 week	R	15.6507	0.221053	0.255502	9.2093
10	271-273L	C57BL/6	1 week	L	3.04305	-	-	-
11	274-276 R	C57BL/6	1 week	R	11.5719	-	-	-
12	274-276 L	C57BL/6	1 week	L	4.55195	-	-	-
13	277-279 R	C57BL/6	1 week	R	18.2262	-	-	-
14	277-279 L	C57BL/6	1 week	L	4.55714	-	-	-
15	280-282 R	C57BL/6	1 week	R	10.5903	-	-	-
16	280-282 L	C57BL/6	1 week	L	3.27148	-	-	-
17	283-285 R	C57BL/6	1 week	R	12.3143	-	-	-
18	283-285 L	C57BL/6	1 week	L	6.53753	-	-	-
19	286-288 R	C57BL/6	1 week	R	2.98039	-	-	-
20	286-288 L	C57BL/6	1 week	L	5.75439	-	-	-
21	528-530 L	CD14-/-	1 week	L	5.90644	0.0500998	9.62076
22	528-530 R	CD14-/-	1 week	R	13.7545	0.375536	0.187768
23	531-533 L	CD14-/-	1 week	L	2.34211	0.388298	8.71277
24	531-533 R	CD14-/-	1 week	R	14.8711	0.325648	0.167147
25	557-559 L	CD14-/-	1 week	L	4.68661	0.0355623	7.11246
26	557-559 R	CD14-/-	1 week	R	10.7847	0.419984	0.213647
27	560-562 L	CD14-/-	1 week	L	0.723077	0.228986	17.4928
28	560-562 R	CD14-/-	1 week	R	14.7671	0.308707	0.218338
29	650-652 L	CD14-/-	1 week	L	3.15094	0.340708	5.53982
30	650-652 R	CD14-/-	1 week	R	20.3963	0.165904	0.481693
31	653-655 L	CD14-/-	1 week	L	2.73504	0	74.7664
32	653-655 R	CD14-/-	1 week	R	20.121	0.290468	0.43705

## Sheet: 2 week
Specimen #	Sample pool	Strain	Time post-DMM	Left/Right	CD68/TBP copy # ratio	CCR7/TBP copy # ratio	CD163/TBP copy # ratio	CD14/TBP copy# ratio
1	636-638 R	C57BL/6	2 weeks	R	-	-	0.337363	-
2	301-302 R	C57BL/6	2 weeks	R	-	-	0.368595	-
3	298-300 R	C57BL/6	2 weeks	R	-	-	0.186739	-
4	295-297 R	C57BL/6	2 weeks	R	-	-	0.687316	-
5	292-294 R	C57BL/6	2 weeks	R	-	-	0.233577	-
6	289-291 R	C57BL/6	2 weeks	R	-	-	0.424915	-
7	C57-2wkDMM-C1 L	C57BL/6	2 weeks	L	2.71429	0.48505	-	1.95946
8	C57-2wkDMM-C1 R	C57BL/6	2 weeks	R	14.1967	0.377049	-	13.8794
9	C57-2wkDMM-C2 L	C57BL/6	2 weeks	L	2.90637	0.681648	-	1
10	C57-2wkDMM-C2 R	C57BL/6	2 weeks	R	12.819	0.725395	-	12.5338
11	C57-2wkDMM-C3 L	C57BL/6	2 weeks	L	3.3677	0.163424	-	1.00435
12	C57-2wkDMM-C3 R	C57BL/6	2 weeks	R	14.5678	0.331776	-	11.9235
13	C57-2wkDMM-C4 L	C57BL/6	2 weeks	L	2.74528	0.63522	-	-
14	C57-2wkDMM-C4 R	C57BL/6	2 weeks	R	14.1842	0.493007	-	-
15	C57-2wkDMM-C5 L	C57BL/6	2 weeks	L	2.94376	1.72616	-	-
16	C57-2wkDMM-C5 R	C57BL/6	2 weeks	R	20.2046	0.252273	-	-
17	187-190 R	C57BL/6	2 weeks	R	-	-	-	3.89847
18	191-194 R	C57BL/6	2 weeks	R	-	-	-	7.10882
19	199-202 R	C57BL/6	2 weeks	R	-	-	-	6.18486
17	CD14-2w-DMM-1L	CD14-/-	2 weeks	L	4.13929	0.0517672	6.90229
18	CD14-2w-DMM-1R	CD14-/-	2 weeks	R	19.1472	0.124873	0.700508
19	CD14-2w-DMM-2L	CD14-/-	2 weeks	L	3.75787	0.0895884	5.43341
20	CD14-2w-DMM-2R	CD14-/-	2 weeks	R	20.7883	0.254015	0.249635
21	CD14-2w-DMM-3L	CD14-/-	2 weeks	L	1.94961	0.0317829	7.32171
22	CD14-2w-DMM-3R	CD14-/-	2 weeks	R	18.0865	0.197792	0.339466
23	CD14-2w-DMM-4L	CD14-/-	2 weeks	L	4.15	0.227273	5.31364
24	CD14-2w-DMM-4R	CD14-/-	2 weeks	R	16.3143	0.198151	0.339688
25	CD14-2w-DMM-5L	CD14-/-	2 weeks	L	2.68113	0.0737527	4.4577
26	CD14-2w-DMM-5R	CD14-/-	2 weeks	R	21.377	0.246094	0.658203
27	CD14-2w-DMM-6L	CD14-/-	2 weeks	L	4.65886	1.03679	5.37458
28	CD14-2w-DMM-6R	CD14-/-	2 weeks	R	20.427	0.277541	0.625961

## Sheet: 4 week
Specimen #	Sample pool	Strain	Time post-DMM	Left/Right	CD68/TBP copy # ratio	CCR7/TBP copy # ratio	CD163/TBP copy # ratio	CD14/TBP copy# ratio	F4/80/TBP copy # ratio	CD11c/TBP copy # ratio	iNOS/TBP copy # ratio	CD206/TBP copy # ratio
1	419-421 L	C57BL/6	4 weeks	L	6.9962	0.165399	8.30898	0.627713	20.0973	0.244526	198.54	6.58151
2	419-421 R	C57BL/6	4 weeks	R	14.8964	0.296619	0.836562	1.26446	16.163	5.84783	196.739	5.8913
3	422-424 L	C57BL/6	4 weeks	L	2.2618	0.16309	12.4375	0.0132986	44.2241	0.344828	760.345	13
4	422-424 R	C57BL/6	4 weeks	R	29.327	0.208801	0.281412	2.43284	34.7222	1.83333	440.476	6.96032
5	425-427 L	C57BL/6	4 weeks	L	0.622449	0.189796	12.5909	2.4	16.0465	0.379845	352.016	7.34884
6	425-427 R	C57BL/6	4 weeks	R	22.6491	0.11828	0.511918	1.29899	20.9589	5.28082	226.027	3.75
7	428-431 L	C57BL/6	4 weeks	L	0.988506	0.718391	16.4231	-	6.08812	0.208278	614.419	4.03204
8	428-431 R	C57BL/6	4 weeks	R	19.5704	0.280741	0.20311	-	17.8571	3.11654	168.797	7.53759
9	503-506 L	C57BL/6	4 weeks	L	-	-	42.5231	1.67568	20.1413	0.639576	201.06	8.16254
10	503-506 R	C57BL/6	4 weeks	R	-	-	0.459098	1.84884	17.8283	2.76263	135.051	4.84596
11	507-509 L	C57BL/6	4 weeks	L	-	-	48.6296	1.03529	29.0625	0.375	387.917	10.0729
12	507-509 R	C57BL/6	4 weeks	R	-	-	0.708428	2.43077	18.623	2.54098	46.459	4.47869
13	510-513 L	C57BL/6	4 weeks	L	-	-	-	0.463807
14	510-513 R	C57BL/6	4 weeks	R	-	-	-	2.23529
13	CD14-4wk-DMM-1L	CD14-/-	4 weeks	L	7.7135	0.0147014	2.99387
14	CD14-4wk-DMM-1R	CD14-/-	4 weeks	R	19.5378	0.0632075	1.08962
15	CD14-4wk-DMM-2L	CD14-/-	4 weeks	L	3.87629	0.172619	13.1905
16	CD14-4wk-DMM-2R	CD14-/-	4 weeks	R	25.7014	0.12035	0.562363
17	CD14-4wk-DMM-3L	CD14-/-	4 weeks	L	3.69636	0.0404908	8.15337
18	CD14-4wk-DMM-3R	CD14-/-	4 weeks	R	45.9913	0.0988593	0.353612
19	CD14-4wk-DMM-4L	CD14-/-	4 weeks	L	8.17766	0.126263	9.10101
20	CD14-4wk-DMM-4R	CD14-/-	4 weeks	R	20.2115	0.227273	0.487603
21	CD14-4wk-DMM-5L	CD14-/-	4 weeks	L	2.16102	0.0911765	15.0735
22	CD14-4wk-DMM-5R	CD14-/-	4 weeks	R	30.1845	0.225092	1.38192
23	CD14-4wk-DMM-6L	CD14-/-	4 weeks	L	2.94005	0.0644444	9.05185
24	CD14-4wk-DMM-6R	CD14-/-	4 weeks	R	29.49	0.141844	0.884161

## Sheet: 6-8 week
Specimen #	Sample pool	Strain	Time post-DMM	Left/Right	CD68/TBP copy # ratio	CCR7/TBP copy # ratio	CD163/TBP copy # ratio	CD14/TBP copy# ratio	F4/80/TBP copy # ratio	CD11c/TBP copy # ratio	iNOS/TBP copy # ratio	CD206/TBP copy # ratio
1	417,418,440 L	C57BL/6	8 weeks	L	3.57197	0.212121	7.37975	0.627713	8.26531	0.408163	0.607483	7.77551
2	417,418,440 R	C57BL/6	8 weeks	R	6.96279	0.162065	0.781022	1.26446	9.63158	1.36842	0.137895	10.5368
3	441-443 L	C57BL/6	8 weeks	L	0.439614	0.183575	51.6667	0.0132986	20.8235	1.35294	0.360784	17.6078
4	441-443 R	C57BL/6	8 weeks	R	5.55904	0.114943	0.89499	2.43284	12.2716	1.24691	0.164815	6.88889
5	444-447 L	C57BL/6	8 weeks	L	0.769231	0.136752	42	-
6	444-447 R	C57BL/6	8 weeks	R	7.59193	0.467378	1.31988	-	15.2551	0.836735	0.530612	8.88265
7	303-305 L	C57BL/6	8 weeks	L	0.811765	0.28	-	1.03529	5.25871	0.452736	0.402985	7.43781
8	303-305 R	C57BL/6	8 weeks	R	5.14124	0.877966	-	2.43077	15.5865	1.00962	0.192308	10.0481
9	306-308 L	C57BL/6	8 weeks	L	1.2349	0.0543624	-	0.463807	16.1111	1.11728	0.0654321	3.1358
10	306-308 R	C57BL/6	8 weeks	R	9.29227	0.355177	-	2.23529	9.44853	0.867647	0.0955882	2.88235
11	414-416 L	C57BL/6	8 weeks	L	4.2337	0.076087	-	-
12	414-416 R	C57BL/6	8 weeks	R	9.375	0.139583	-	-
13	414-416 L	C57BL/6	8 weeks	L	-	-	8.5101	-
14	414-416 R	C57BL/6	8 weeks	R	-	-	1.172	-
15	543-545 L	C57BL/6	8 weeks	L	-	-	77.8142	2.4
16	543-545 R	C57BL/6	8 weeks	R	-	-	4.36339	1.29899
17	546-549 L	C57BL/6	8 weeks	L	-	-	-	1.67568
18	546-549 R	C57BL/6	8 weeks	R	-	-	-	1.84884
17	CD14-6DMM-C1L	CD14-/-	6 weeks	L	3.05914	0.0745665	9.77457
18	CD14-6DMM-C1R	CD14-/-	6 weeks	R	17.1642	0.154135	1.53759
19	CD14-6DMM-C2L	CD14-/-	6 weeks	L	1.22523	0.0411765	14.9118
20	CD14-6DMM-C2R	CD14-/-	6 weeks	R	24.4509	0.136541	0.907672
21	CD14-6DMM-C3L	CD14-/-	6 weeks	L	1.17969	0.17449	15.3061
22	CD14-6DMM-C3R	CD14-/-	6 weeks	R	11.778	0.129496	1.25819
23	CD14-6DMM-C4L	CD14-/-	6 weeks	L	1.44828	0.179452	15.1096
24	CD14-6DMM-C4R	CD14-/-	6 weeks	R	13.0769	0.176617	2.8408
25	CD14-6DMM-C5L	CD14-/-	6 weeks	L	0.980392	0.0481481	14.3333
26	CD14-6DMM-C5R	CD14-/-	6 weeks	R	11.1466	0.175361	0.589566

## Sheet: 16 week
Specimen #	Sample pool	Strain	Time post-DMM	Left/Right	CD68/TBP copy # ratio	CCR7/TBP copy # ratio	CD163/TBP copy # ratio	CD14/TBP copy# ratio
1	159-161 L	C57BL/6	16 week	L	2.13087	0.949664	-	-
2	159-161 R	C57BL/6	16 week	R	4.17202	0.633028	-	-
3	162-164 L	C57BL/6	16 week	L	0.365789	0	-	-
4	162-164 R	C57BL/6	16 week	R	4.2933	0.0592179	-	-
5	165-167 L	C57BL/6	16 week	L	1.07937	0.0992063	-	-
6	165-167 R	C57BL/6	16 week	R	6.2396	0.106489	-	-
7	208-210 L	C57BL/6	16 week	L	0.671429	0.228571	29.0311	-
8	208-210 R	C57BL/6	16 week	R	4.48399	0.357815	1.73231	1.76737
9	211-213 L	C57BL/6	16 week	L	0.609467	0.136095	47.9245	-
10	211-213 R	C57BL/6	16 week	R	4.82099	0.419753	1.62579	2.23383
11	214-217 L	C57BL/6	16 week	L	0.565217	0.352174	19.726	-
12	214-217 R	C57BL/6	16 week	R	4.65232	0.0592083	1.41621	5.3219
13	CD14-16DMM-1 L	CD14-/-	16 week	L	3	0.186	3.79394
14	CD14-16DMM-1 R	CD14-/-	16 week	R	5.27	0.156	1.98143
15	CD14-16DMM-2 L	CD14-/-	16 week	L	2.07	0.031	6.43243
16	CD14-16DMM-2 R	CD14-/-	16 week	R	4.03	0.198	1.35153
17	CD14-16DMM-3 L	CD14-/-	16 week	L	0.64	0.236	15.4805
18	CD14-16DMM-3R	CD14-/-	16 week	R	4.71	0.387	1.69492
19	CD14-16DMM-4 L	CD14-/-	16 week	L	1.12	0.103	11.4205
20	CD14-16DMM- 4 R	CD14-/-	16 week	R	6.17	0.156	1.72157
21	CD14-16DMM-5 L	CD14-/-	16 week	L	3.36	0.064	7.58333
22	CD14-16DMM-5 R	CD14-/-	16 week	R	4.65	0.102	1.81112
23	CD14-16DMM-6 L	CD14-/-	16 week	L	3.77	0.853	2.22749
24	CD14-16DMM-6 R	CD14-/-	16 week	R	3.43	0.037	10.4009
