# Supplementary material for: Deficiency of the pattern-recognition receptor CD14 protects against joint pathology and functional decline in a murine model of osteoarthritis
Source: PLoS One. 2018 Nov 28;13(11):e0206217. doi: 10.1371/journal.pone.0206217 (PMC6261538; doi:10.1371/journal.pone.0206217)
Supplement: S4 Table — (XLSX) [file pone.0206217.s004.xlsx]

## Sheet: C57BL6
C57BL/6
Mouse #	Treatment group	UNDEFINED (sec)	CLIMBING (sec)	LOCOMOTION (sec)	IMMOBILE (sec)	REARING (Sec)	GROOMING (sec)	DRINKING (sec)	EATING (sec)	TOTAL Measured (sec)	SPD_MAX	T_SPD_MX	SPD_LAVG	SPD_AVG	DISTANCE
Baseline / Pre-Op											250	26421	72.3571	2.43766	122.858
51		13288.9	388.21	1057.48	28577.9	839.81	2803.77	134.27	3309.64	50400
52		9428.94	2198.91	1715.56	26792.7	1421.99	2300.66	270.08	6271.16	50400
53		12796.8	2578.24	2002.62	23504.1	1006.54	3159.72	606.32	4745.6	50400
54		11333.3	8213.38	2761.93	18049.8	1936.85	2052.72	226.07	5825.89	50400
105		17369.9	2927.5	2643.95	22172.7	909.5	2020.84	293.48	2062.15	50400
106		18486.9	1164.47	2208.84	22690.8	1145.68	1907.93	205.41	2589.95	50400
107		16653.1	1280.74	2711.86	21234.5	2011.2	3198.43	311.66	2998.55	50400
113		18013.1	591.09	2944.71	21642	1067.99	2617.12	163.79	3360.17	50400
55		14060.8	5304.5	2366.65	19352.5	2348.58	1511.72	341.34	5113.88	50400
56		11329.8	3748.29	1823.69	23118.4	1873.95	2194.14	410.6	5901.18	50400
57		15088	2798.71	2222.5	23360.5	1512.37	1987.15	267.99	3162.74	50400
108		17048.4	2083.52	2345.25	19292	2698.11	3415.03	138.06	3379.67	50400
58		11126.4	2791.83	1380.17	25497.3	1632.48	2413.13	545.5	5013.26	50400
112		20320.2	2073.71	4010.98	13719.3	1482.33	4905.94	375.98	3511.5	50400
114		19178.9	1693.48	4643.04	16382	1642.72	3340.6	369.78	3149.53	50400
67		18450.7	2286.3	2105.67	20431.8	1064.75	2438.27	146.11	3476.39	50400
68		16283	1461.59	2489.57	19323.6	2787.21	2046.45	510.2	5498.3	50400
69		14068.2	5070.11	2595.42	19248.5	2179.96	3125.74	263.26	3848.77	50400
70		14228.4	3757.14	2076.1	22180.3	2339.23	1642.82	515.38	3660.63	50400
109		18479.3	2302	3253	18202	2181.92	2503.61	308.68	3169.43	50400
110		20157.2	2024.12	3068.3	13325.8	2426.96	7019.49	249.4	2128.71	50400
115		20844.3	1519.36	4196.85	14763	2219.94	3368.59	297.06	3190.81	50400
116		19619.8	1573.79	3075.39	15374.6	2123.02	4787.02	231.15	3615.27	50400
Mouse #	Treatment group	UNDEFINED (sec)	CLIMBING (sec)	LOCOMOTION (sec)	IMMOBILE (sec)	REARING (Sec)	GROOMING (sec)	DRINKING (sec)	EATING (sec)	TOTAL Measured (sec)
4 weeks
51	C57-DMM	16127.1	422.52	1282.83	26104.2	828.78	3292.76	40.08	2301.79	50400	251	7881	72.4286	2.3037	116.107
52	C57-DMM	13600.6	156.42	1228.73	28731.8	1180.15	2133.97	54.67	3313.6	50400	260	22071	69.7857	2.89769	146.044
53	C57-DMM	13428.4	413.39	1400.73	28164.6	1539.6	2003.81	28.08	3421.47	50400	273	33082	71.5	3.75888	189.449
54	C57-DMM	16917.6	1651.97	2333.96	22247.2	1764.07	2307.28	157.14	3020.84	50400	231	20978	67.8571	2.45492	123.728
105	C57-DMM	17631.6	2373.17	3025.87	18531.1	1618.45	4457.87	161.79	2600.2	50400	247	46157	69.2143	2.47661	124.821
106	C57-DMM	18491.5	1094.28	2924.92	20181.3	1806.15	3228.44	312.73	2360.66	50400
107	C57-DMM	15646.4	1583.35	2559.23	22803.6	1496.19	4444.77	266.09	1600.39	50400	204	38380	72.7143	2.53204	127.615
113	C57-DMM	19692.4	699.49	3730.61	17473.8	1480.56	4226.74	158.45	2937.9	50400	241	35421	70.0714	2.53254	127.641
22	C57- Sham	15127.7	1469.35	1904.08	23560.4	1664.03	2203.91	88.98	4381.54	50400	240	7371	65.3571	2.07129	104.393
24	C57- Sham	18115.9	24.48	1671.32	25024.5	2117.33	1759.76	103.42	1583.28	50400	247	46027	71.5	2.64547	133.331
25	C57- Sham	14787.6	1042.32	1855.83	26826.2	1666.9	1329.35	133.34	2758.44	50400	237	22343	69.0714	3.67108	185.021
33	C57- Sham	13323.7	207.77	1067.66	29964.6	2090.85	1317.81	369.14	2058.53	50400	287	35218	67.8571	5.63789	284.15
108	C57-Sham	21729.5	3199.49	3087.4	14343.8	1554.06	4160.15	165.78	2159.82	50400	237	31884	69.0714	1.38992	70.052
112	C57- Sham	21756.8	1762.61	3764.83	13192.7	2403.11	3672.73	213.18	3634.06	50400	248	27346	77.2143	6.5832	331.795
114	C57- Sham	19894.4	2468.04	3465.44	16936.3	1433.59	2562.93	938.49	2700.84	50400
67	C57- Naïve	17032.2	2976.86	2116.59	19786.9	1474.1	3372.12	7.56	3633.71	50400
68	C57- Naïve	12273.9	1837.36	1132.35	30022.6	1017.02	1536.37	153.76	2426.64	50400
69	C57- Naïve	17971.7	3273.89	2722.79	19606.4	1313.07	3367.33	58.71	2086.18	50400
70	C57- Naïve	16540.4	725.52	1724.04	25285	1243.27	2400.97	398.18	2082.64	50400
109	C57- Naïve	19044.8	2715.57	3072.93	19490.6	1045.15	2899.01	146.85	1985.06	50400	265	28440	72.7143	2.72518	137.35
110	C57- Naïve	17536.1	220	1812.27	22076.1	2041.29	4597.44	417.45	1699.31	50400	209	26234	65.7857	2.00838	101.222
116	C57- Naïve	21422.8	1847.4	4792.02	11270.3	2826.72	4720.7	450.19	3069.83	50400	275	34590	61.7143	1.29646	65.342
115	C57- Naïve	19460.9	585.48	2856.8	18797.2	967.44	4645.19	101.61	2985.44	50400	280	29946	65.6429	3.91032	197.08
Mouse #	Treatment group	UNDEFINED (sec)	CLIMBING (sec)	LOCOMOTION (sec)	IMMOBILE (sec)	REARING (Sec)	GROOMING (sec)	DRINKING (sec)	EATING (sec)	TOTAL Measured (sec)
8 weeks
51	C57-DMM	18460.7	1054.74	2173.3	18273	1134.18	4748.37	108.26	4447.45	50400
52	C57-DMM	18149.4	911.9	3198.11	18489.4	1345.83	4885.99	132.42	3287.04	50400
53	C57-DMM	15916.2	511.96	1932.79	24251.9	1472.84	1549.86	269.84	4494.55	50400
54	C57-DMM	16278.5	1167.35	2888.76	19966.1	2208.31	5229.76	211.13	2450.08	50400
105	C57-DMM	18041.8	679.47	2108.71	23717.6	566.82	2615.57	107.33	2562.74	50400
106	C57-DMM	15238.2	871.39	2195.26	24096.7	1123.14	4100.23	217.62	2557.38	50400
107	C57-DMM	15919.1	996.25	2185.79	25549.8	1084.64	3950.66	213.22	500.59	50400
113	C57-DMM	18045.6	1676.64	3196.38	20677.4	1820.79	2809.31	98.18	2075.68	50400
22	C57- Sham	18669.2	1829.81	2794.06	21139	1401.04	2229.98	169.62	2167.37	50400
24	C57- Sham	22396.1	1150.03	5095.01	13189.4	2297.78	2754.72	355.7	3161.25	50400
25	C57- Sham	19107.3	1790.71	3801.63	18350.7	1505.47	2857.51	180.89	2805.86	50400
33	C57- Sham	20550.6	846.15	2873.23	17851.9	1652.03	3720.26	44.65	2861.19	50400
108	C57-DMM	15205.6	584.12	954.44	24397	867.61	4617.09	147.71	3626.39	50400
112	C57- Sham	18901.2	1805.71	4926.86	15005.8	1107.41	5585.29	248.09	2819.61	50400
114	C57- Sham	21146.3	1557.56	3500.35	15389.5	3017.06	2277.51	555.25	2956.46	50400
67	C57- Naïve	18035.5	2020.65	2638.35	20584.6	1713.08	1277.14	87.36	4043.25	50400
68	C57- Naïve	15815.2	1071.53	1962.99	21436.9	1674.98	3042.47	211.7	5184.23	50400
69	C57- Naïve	16903.7	1827.3	3198.36	23297.5	1743.94	1440.58	80.95	1907.73	50400
70	C57- Naïve	16080.2	1235.16	2217.29	21412.8	2488.71	3424.19	143.79	3397.83	50400
109	C57- Naïve	18550.9	2784.74	3541.05	17860.6	1412.73	2721.79	468.72	3059.54	50400
110	C57- Naïve	18967.9	1383.18	2638.9	16850.5	1771.09	5905.03	291.02	2592.45	50400
115	C57- Naïve	21177.5	1687.78	3861.16	16314.1	1183.49	3823.19	253.96	2098.8	50400
116	C57- Naïve	20756.2	2133.97	2808.2	15708.8	1239.23	4149.45	299.73	3304.48	50400
Mouse #	Treatment group	UNDEFINED (sec)	CLIMBING (sec)	LOCOMOTION (sec)	IMMOBILE (sec)	REARING (Sec)	GROOMING (sec)	DRINKING (sec)	EATING (sec)	TOTAL Measured (sec)
12 weeks
51	C57-DMM	17470.7	475.17	1380.17	21722.5	1263.66	3667.2	395.22	4025.3	50400
52	C57-DMM	17407.8	707.13	2366.08	22088.6	1577.26	2896.18	78.39	3278.54	50400
53	C57-DMM	18071.6	1572.69	2586.04	20399.1	1366.38	2762.12	404.16	3237.97	50400
54	C57-DMM	20220.4	2654.5	4119.99	15994.1	1651.58	3288.16	206.83	2264.46	50400
105	C57-DMM	20415.4	1882.86	2983.84	16649.6	1114.95	5069.51	163.35	2120.49	50400
106	C57-DMM	19415.2	1125.33	2844.86	18408	2240.82	3849.69	520.55	1995.52	50400
107	C57-DMM	18171.2	951.12	2541.63	21642.4	1610.71	2132.94	613.39	2736.62	50400
113	C57-DMM	21998.5	2694.15	5594.09	11665.6	1388.72	4514.93	414.97	2129.04	50400
22	C57- Sham	19514.9	2137.07	2436.87	16596.8	960.19	6610.14	230.81	1913.28	50400
24	C57- Sham	18135.9	1218.2	2613.81	21310	1690.97	2612.81	136.5	2681.8	50400
25	C57- Sham	21984	2158.32	3624.35	14559.4	1374.16	3599.01	249.37	2851.47	50400
33	C57- Sham	17809.9	190.28	1458.86	20499.9	1322.41	6798.67	100.36	2219.63	50400
108	C57-Sham	19487.7	1390.32	2011.67	20906	860.03	3242.57	171.91	2329.81	50400
112	C57- Sham	22761.1	1589.93	4857.85	10028.2	2247.95	5535.48	547.36	2832.1	50400
114	C57- Sham	18735.3	1164.7	4232.91	17055.1	1704.86	4247.11	482.35	2777.69	50400
67	C57- Naïve	16608.4	1005.68	1467.35	23754.8	794.23	3040.22	240.25	3489.03	50400
68	C57- Naïve	14897.3	272.09	1035.15	28267.2	730.37	2791.89	82.46	2323.6	50400
69	C57- Naïve	14114.1	722.45	1604.63	28973.5	492.27	1706.97	37.51	2748.53	50400
70	C57- Naïve	18176.7	1778.51	2265.34	20842.8	2294.63	3495.91	215.42	1330.73	50400
109	C57- Naïve	18132.5	4087.72	3051.6	17173	1307.4	4248.1	269.98	2129.76	50400
110	C57- Naïve	18480.9	1622.39	3516.3	16963.1	1938.39	5149.48	182.95	2546.51	50400
115	C57- Naïve	17544.1	498.93	2328.38	22890.3	1968.68	2667.29	416.09	2086.18	50400
116	C57- Naïve	18517.5	1622.65	3216.15	17515.9	1705.94	4556.9	486.71	2778.2	50400
Mouse #	Treatment group	UNDEFINED (sec)	CLIMBING (sec)	LOCOMOTION (sec)	IMMOBILE (sec)	REARING (Sec)	GROOMING (sec)	DRINKING (sec)	EATING (sec)	TOTAL Measured (sec)
16 weeks
51	C57-DMM	19462	2204.31	3452.61	16110.3	1927.26	4189.98	115.41	2938.12	50400
52	C57-DMM	21802.5	939.95	3955.17	15556.6	1630.69	4093.84	94.16	2327.12	50400
53	C57-DMM	23413.9	1655.87	4119.74	12192.1	2070.72	4368.64	287.07	2291.9	50400
54	C57-DMM	20226.5	2621.26	4053.73	15207.1	2360.26	4095.89	269.73	1565.54	50400
105	C57-DMM	17228.6	1300.75	2832.78	21126.1	745.59	4342.22	113.46	2710.57	50400
106	C57-DMM	20827.1	1141.96	3105.85	16041.1	2003.8	4583.07	527.66	2169.44	50400
107	C57-DMM	19081.1	1118.47	3653.58	18823	2226.04	2801.91	565.52	2130.39	50400
113	C57-DMM	19296.9	423.69	2554.95	21493.1	1599.46	2878.72	139.83	2013.43	50400
22	C57- Sham	20726.2	3080.31	3009.5	15600.1	1042.52	5216.59	299.98	1424.76	50400
24	C57- Sham	21220.4	1055.07	3873.64	17580.5	1822.78	2300.95	388.94	2157.71	50400
25	C57- Sham	20299.7	690.02	2774.21	19891.6	1221.02	4102	184.86	1236.62	50400
33	C57- Sham	16049.5	190.56	1601.65	23594.3	1194.23	6040.18	250.42	1479.15	50400
108	C57-Sham	16782	192.35	1141.99	26148.4	991.45	2531.72	94.49	2517.65	50400
112	C57- Sham	17504.8	568.25	3010.64	19459.5	1254.3	5261.38	94.52	3246.6	50400
114	C57- Sham	18646.4	665.79	3248.29	19380.6	1037.04	5049.78	235.42	2136.63	50400
67	C57- Naïve	22017.1	2183.32	3241.01	14499.4	1179.38	3008.69	358.99	3912.12	50400
69	C57- Naïve	20388.8	3247.86	4133.68	13771.1	1322.75	5650.25	181.76	1703.83	50400
68	C57- Naïve	23048.9	1244.84	3570.59	13755	1382	3174.74	308.26	3915.75	50400
70	C57- Naïve	22622.8	1885.55	3359.6	13631.7	1039.54	5801.36	505.08	1554.44	50400
109	C57- Naïve	16711.3	1558.92	2689.19	24041.2	1337.96	1825.71	500.08	1735.62	50400
110	C57- Naïve	17233	894.49	2955.62	20818.2	1898.89	4147.22	357.01	2095.51	50400
115	C57- Naïve	21438.2	372	3412.54	19234.6	2194.25	1668.09	45.63	2034.69	50400
116	C57- Naïve	13631.3	762.42	2961.5	29368.8	1563.25	898.2	21.62	1192.89	50400

## Sheet: CD14ko
CD14-/-
Mouse #	Treatment group	UNDEFINED (sec)	CLIMBING (sec)	LOCOMOTION (sec)	IMMOBILE (sec)	REARING (Sec)	GROOMING (sec)	DRINKING (sec)	EATING (sec)	TOTAL Measured (sec)
Baseline / Pre-Op
59		14732.2	2388.37	1960.81	19202.5	2275.54	1956.7	168.91	4115.03	50400
60		14889.3	3402.82	2239.75	22564.3	2131.91	1680.19	309.79	3181.9	50400
61		13833.8	1320.84	2093.57	22064	1909.53	4480.45	459.35	4238.42	50400
62		15852.7	3562.5	2076.42	23979.6	1239.25	1381.69	373.2	1934.64	50400
34		17113.5	1811.25	2683.11	22833.2	783.49	1752.35	10.79	3412.37	50400
95		19554.3	1770.18	1945.72	19990.3	738.36	2945.54	181.79	3273.72	50400
99		15628	1768.58	1657.91	22295.1	2692.64	1524.8	381.42	4451.61	50400
100		12284	1375.05	1236.55	30079.1	510.67	876.16	2.13	4036.34	50400
71		16466.9	3435.65	1514.33	19649.8	1171.82	4202.33	150.12	3809.08	50400
72		21488.2	844.23	2643.93	18074.6	1338.2	2377.4	197.45	3435.91	50400
73		18535.1	501.88	2383.79	21775.5	1016.39	2418.95	207.53	3560.84	50400
74		15541.2	137.5	1593.36	23417.6	1855.91	5062.65	229.52	2562.27	50400
97		14395	167.88	1735.74	28592.8	816.72	1633.74	10.89	3047.27	50400
98		17672.4	3295.01	3699.54	16971.8	1363.06	3725.57	331.86	3340.83	50400
103		17771	281.78	1592.94	21473.1	1097.64	5577.21	411.5	2194.78	50400
104		18464.5	2479.24	3836.24	15806.6	1628.64	3859.76	409.17	3915.93	50400
63		16739.9	2547.92	2560.45	21737.2	906.31	3120.63	302.5	2485.06	50400
64		18838.7	2257.26	3196.48	19495.1	1204.16	2545.22	139.74	2723.35	50400
65		15683	2667.61	2473.97	17799.5	2066.72	2474.68	134.78	3499.75	50400
94		23655	1440.12	3650.37	11910.6	2018.27	5102.79	238.53	2384.3	50400
96		16131.3	543.02	1754.83	26568.8	612.74	2126.96	25.7	2636.67	50400
101		16097.2	73.23	1361.19	22802	1463.41	2793.22	278.75	5531	50400
102		19370	1221.65	3005.68	18580.8	1494.19	3868.94	209.15	2649.6	50400
4 weeks
Mouse #	Treatment group	UNDEFINED (sec)	CLIMBING (sec)	LOCOMOTION (sec)	IMMOBILE (sec)	REARING (Sec)	GROOMING (sec)	DRINKING (sec)	EATING (sec)	TOTAL Measured (sec)
34	DMM	20551.5	2302.95	2968.19	18577.6	1662.22	1825.92	490.48	2021.15	50400
59	DMM	16779.9	1245.03	1944.31	25321.8	1325.57	1145.65	122.22	2515.51	50400
60	DMM	17847.3	2509.5	2151.59	22335.1	1247.61	1961.5	182.68	2164.67	50400
61	DMM	16938.9	33.83	1355.61	22260.3	1348	4774.2	50.95	3638.17	50400
62	DMM	19901.8	1739.53	2605.67	21453	1603.54	1204.98	319.13	1572.28	50400
95	DMM	20377	3624.21	3383.31	14260.6	1470.05	3860.82	238.51	3185.54	50400
99	DMM	21296.2	753.99	2879.38	17671.7	1225.57	4118.48	201.13	2253.52	50400
100	DMM	19041.2	3053.64	2406.33	19333.6	1237.4	2371.01	226.08	2730.71	50400
71	naïve	17644.5	764.37	1606.87	23623.8	2030.58	1571.42	126.83	3031.63	50400
72	naïve	21000.3	165.58	2068.47	19214.5	1807.81	3573.16	282.02	2288.14	50400
73	naïve	20126.2	1175.3	1931.07	19051.5	964.89	5336.82	141.28	1672.87	50400
74	naïve	19179.8	133.57	2543.99	21407.3	1449.32	4206.37	160.18	1319.51	50400
98	naïve	16889	3112.99	3148.51	20006.9	1449.93	2804.81	372.14	2615.74	50400
97	naïve	23847.9	1183.3	4911.71	11776.3	3368.55	2628.61	325.98	2357.62	50400
103	naïve	17214.2	490.94	1450.77	25253.5	689.93	3371.33	50.3	1878.98	50400
104	naïve	20035.8	2512.89	6258.12	12884.6	2232.83	3387.99	246.27	2841.44	50400
63	Sham	15238.4	1128	1941.29	26795.5	1999.43	1163.75	51.67	2081.93	50400
64	Sham	14316.5	260.3	1211.7	28387.2	1775.73	1968.6	142.62	2337.37	50400
65	Sham	11649.7	876.79	1012.48	32991.3	736.69	1877.32	50.8	1204.96	50400
96	sham	23131.9	1213.59	3755.66	13593.8	1486.11	2782.7	304.91	4131.35	50400
8 weeks
Mouse #	Treatment group	UNDEFINED (sec)	CLIMBING (sec)	LOCOMOTION (sec)	IMMOBILE (sec)	REARING (Sec)	GROOMING (sec)	DRINKING (sec)	EATING (sec)	TOTAL Measured (sec)
34	DMM	22431	2141.34	2839.63	14806.1	722.31	3644.15	635.43	3180	50400
95	DMM	22096.5	3444.15	4472.95	10512.7	1356.14	5575.51	191.45	2750.58	50400
59	DMM	21201.2	1491.88	3264.81	15113.8	1892.52	5053.43	76.26	2306.15	50400
60	DMM	19509.2	4480.38	3603.78	15650.4	1443.13	3544.54	125.71	2042.9	50400
61	DMM	18384.7	247.44	2795.5	26797.8	469.67	954.71	146.46	603.74	50400
62	DMM	18513.2	3318.23	3251.66	19913.2	997.39	2650.01	591.68	1164.66	50400
99	DMM	20376.9	1953.16	3585.41	17787.8	1827.61	2847.23	221.5	1800.33	50400
100	DMM	19751.5	1370.64	2251.51	19306.5	1414.26	4074.08	197.25	2034.2	50400
71	naïve	19387.9	2482.18	2314.35	19869.9	833.41	2816.05	43.39	2652.82	50400
72	naïve	18434.7	789.89	3698.79	21118.6	1433.97	3107.19	136.36	1680.52	50400
73	naïve	19573.6	1258.94	3820.92	19294	1478.4	3164.34	26.71	1783.01	50400
74	naïve	17050.9	85.66	2164.55	22697.7	594.01	5368.32	330.64	2108.22	50400
97	naïve	23833.6	1136.5	5140.8	14146.1	1465.24	2658.26	454.36	1565.08	50400
98	naïve	20258.2	2353.05	3630.76	15064.6	2137.59	4615.02	217.57	2123.22	50400
103	naïve	18785.4	733.87	1972.28	24381.7	503.95	2751.35	66.22	1205.22	50400
104	naïve	21873.3	1696.2	4321.22	14490.2	2626.48	3153.53	141.52	2097.49	50400
63	Sham	22190.8	2522.36	3272.76	15150.1	1569.63	2922.69	186.77	2584.92	50400
65	Sham	22437.2	1762.62	4094.69	12360.2	1494.61	5017.5	100.13	3133.02	50400
64	Sham	19457.5	1866.07	3977	18248.9	1985.57	2004.03	173.55	2687.33	50400
96	sham	21965.9	1558.93	6084.05	12681.1	2221.83	2854.31	289.33	2744.48	50400
12 weeks
Mouse #	Treatment group	UNDEFINED (sec)	CLIMBING (sec)	LOCOMOTION (sec)	IMMOBILE (sec)	REARING (Sec)	GROOMING (sec)	DRINKING (sec)	EATING (sec)	TOTAL Measured (sec)
34	DMM	20119.8	2908.65	2431.95	18499.5	560.75	3163.6	348.38	2367.3	50400
99	DMM	21635.8	2461.22	4115.64	15099	1698.49	3607.88	267.92	1514.02	50400
59	DMM	24728.7	818.21	4336.7	10393.6	2929.22	4178.15	271.17	2744.25	50400
60	DMM	20630.8	4739.06	4089.35	13199.1	1488.86	3686.59	216.16	2350.04	50400
61	DMM	11282.5	922.88	971.92	32226.4	690.17	2610.47	196.8	1498.81	50400
62	DMM	17182.7	1291.2	1551.57	23432.9	984.67	3860.71	317.1	1779.13	50400
95	DMM	19073.1	3480.39	4293.28	14573.6	1952.59	3473.52	115.13	3438.37	50400
100	DMM	21927.6	1931.93	2583.66	14853.9	1244.49	4528.74	193.98	3135.73	50400
71	naïve	24689	1777.55	2612.68	13323.9	750.3	3309.34	576.44	3360.69	50400
72	naïve	21157.8	634.77	5082.63	14567.8	2219.95	4362.39	130.67	2244	50400
73	naïve	17638.8	587.1	2563.37	24909.4	837.14	2448.56	137.31	1278.32	50400
74	naïve	20485.3	197.52	3803.25	16172.9	1089.36	5443.21	459.43	2749.1	50400
103	naïve	12045.1	326.17	1052.05	32029.3	418.33	2660.09	299.51	1569.41	50400
97	naïve	18705.9	1116.17	2868.73	22435	1443.68	1593.65	289.04	1947.81	50400
98	naïve	16709.4	3361.55	3196.82	19014.5	1987.74	3048.2	199.63	2882.13	50400
104	naïve	20312	2295.99	5346.65	14000	1544.82	3498.12	154.22	3248.15	50400
65	Sham	21890	786.78	3894.94	13731.5	3048.31	3181.53	582.9	3284.1	50400
64	Sham	20123.1	728.84	1891.99	20486	775.95	2338.73	61.7	3993.68	50400
63	Sham	16756.7	3783.61	1709.5	22771.9	577.07	3302.12	59.47	1439.6	50400
96	Sham	20198.9	1883.82	3472.65	17128.5	2962.73	1414.23	788.49	2550.74	50400
16 weeks
Mouse #	Treatment group	UNDEFINED (sec)	CLIMBING (sec)	LOCOMOTION (sec)	IMMOBILE (sec)	REARING (Sec)	GROOMING (sec)	DRINKING (sec)	EATING (sec)	TOTAL Measured (sec)
34	DMM	24964.3	743.91	4344.29	13394.7	848.71	2964.38	669.82	2469.83	50400
95	DMM	21364.4	1682.09	5246.95	14386.2	2039.93	2874.33	188.8	2617.3	50400
59	DMM	24527	1908.87	3563.1	8727.51	1789.94	7613.05	360.7	1909.82	50400
60	DMM	22831.6	4397.6	4440.18	12442	918.62	3087.15	354.42	1928.43	50400
61	DMM	18544.4	1564.59	2438.7	19868.7	723.05	4746.34	396.07	2118.22	50400
62	DMM	19541.8	2276.34	3085.82	18606.2	802.06	4054.58	340.77	1692.46	50400
100	DMM	21421.8	1632.69	3147.23	14356	1257.14	5169.92	177.17	3238.09	50400
99	DMM	22299.8	1183.11	4053.7	14537.7	2913.27	3532.98	321.25	1558.17	50400
74	naïve	24069	328.14	6298.06	8674.56	2677.96	4843.71	925.58	2582.97	50400
72	naïve	23339.6	1042.87	4457.15	12962.1	2223.08	5321.07	144.09	910.11	50400
73	naïve	18798.3	1668.8	3209.7	18696.3	1375.98	3696.33	253.67	2700.95	50400
98	naïve	22129.4	2676.2	7170.91	10621	1869.87	3547.28	287.82	2097.57	50400
97	naïve	24195.9	1956.14	5236.62	11090.4	3166.63	2152.05	360.43	2241.87	50400
103	naïve	22416.7	1009.05	3974.88	17665.3	978.89	2631.16	433.28	1290.82	50400
104	naïve	15940	360.03	2563.32	24086.3	737.7	2883.4	25.94	3803.3	50400
65	Sham	24050.5	3018.08	4790.05	9025.52	1596.15	5056.6	346.57	2516.56	50400
63	Sham	16229.8	1951.65	1714.55	23519.8	889.04	2554.81	402.55	3137.82	50400
64	Sham	21194.2	1913.11	2594.9	18541.5	1141.33	2742.92	152.41	2119.59	50400
96	Sham	22039.7	1463.68	5907	13329.2	2479.56	3171.66	435.97	1573.27	50400
