# Supplementary material for: Deficiency of the pattern-recognition receptor CD14 protects against joint pathology and functional decline in a murine model of osteoarthritis
Source: PLoS One. 2018 Nov 28;13(11):e0206217. doi: 10.1371/journal.pone.0206217 (PMC6261538; doi:10.1371/journal.pone.0206217)
Supplement: S5 Table — (XLSX) [file pone.0206217.s005.xlsx]

## Sheet: Sheet1
C57BL/6								CD14-/-
Mouse #	Group	Pre-op weight (g)	4 week weight (g)	8 week weight (g)	12 week weight (g)	16 week weight (g)		Mouse #	Group	Pre-op weight (g)	4 week weight (g)	8 week weight (g)	12 week weight (g)	16 week weight (g)
51	DMM	23.9	28.4	29.5	30.7	31.6		59	DMM	22.4	25.3	24.6	24.6	25.8
52	DMM	22.4	28.1	29	29.5	31.2		60	DMM	23	25.7	25.9	27.8	28.4
53	DMM	25.9	29.1	29.6	30.6	32		61	DMM	23.4	26.6	27.8	29.2	29.6
54	DMM	21.6	25.2	27.1	29.5	31.2		62	DMM	23.8	26.2	26.5	28.3	28.3
105	DMM	27	30	31.6	31.1	30.76		34	DMM	21.7	24.1	25.7	26.2	26.6
106	DMM	26.2	31.5	32	33.2	33.7		95	DMM	22.2	24.4	25.6	26.6	27.4
107	DMM	24.3	26.7	27.8	28	29.2		99	DMM	22.9	25.4	26.7	27.4	28.46
108	DMM	21.8	24.8	26.2	26.6	27.1		100	DMM	24.4	27	28.9	29.4	30.42
113	DMM	27.3	29.2	30.5	31.1	31.1
25	SHAM	26	28.7	30	31.4	33.3		63	SHAM	23.2	24.4	25	25.5	27.7
22	SHAM	21.9	25.8	26.8	27.8	28.7		64	SHAM	25.1	27	28.7	28.4	28
33	SHAM	23.8	29.9	30	31.7	32.6		65	SHAM	24.3	28	26.2	26.3	27.1
24	SHAM	22.1	27.5	29.3	29.7	30.4		66	SHAM	28.6	died from complications of anaesthesia
111	SHAM	26.3	died from compications of anaesthesia					94	SHAM	23.3	died from fighting with cage mates
112	SHAM	23.7	26.6	28.5	28.6	30.13		96	SHAM	22.1	25	26.6	26	27.2
114	SHAM	25.1	27.8	29	29.8	29.6		101	SHAM	25.6	died from fighting with cage mates
								102	SHAM	25.8	died from fighting with cage mates
67	None	27.08	29.1	30.4	32.2	33		71	None	Not recorded	23.7	23.7	25	developed prolapsed rectum/ seuthanized before 16 week timepoint
68	None	26.2	28.5	29.1	31.6	31.8		72	None	Not recorded	28	28.6	31.1	32.2
69	None	24.8	27.2	28.3	29.9	30.5		73	None	23.2	26.2	25.3	26.8	28
70	None	23.1	25.7	26	28.4	30.7		74	None	25.4	27.2	26.7	29	29.9
109	None	24.6	27.3	27.3	29.4	29.85		97	None	23.5	24.6	26.1	26	26.76
110	None	25.6	28.8	30.2	30.8	32.7		98	None	21.2	24.1	25	25.2	26.28
115	None	25	30	30	31.7	32.1		103	None	25.5	29	31.6	32.3	34
116	None	25	28	29.6	30.8	31.7		104	None	22.5	26.3	28.1	28.3	28.9
