# Supplementary material for: Deficiency of the pattern-recognition receptor CD14 protects against joint pathology and functional decline in a murine model of osteoarthritis
Source: PLoS One. 2018 Nov 28;13(11):e0206217. doi: 10.1371/journal.pone.0206217 (PMC6261538; doi:10.1371/journal.pone.0206217)
Supplement: S6 Table — (XLSX) [file pone.0206217.s006.xlsx]

## Sheet: 4-week post DMM
Specimen #	CD45 on F4/80- CD11c+		CD45 on F4/80+ CD11c+		CD45 on F4/80+ CD11c-
	un-operated	DMM-operated	un-operated	DMM-operated	un-operated	DMM-operated
1	0.0579	0.0997	0.0192	0.19	0.0051	0.0312
2	0.048	0.122	0.0673	0.147	0.0141	0.006
3	0.0404	0.117	0.0545	0.133	0.0097	0.0118
4	0.0355	0.135	0.0454	0.141	0.011	0.0038
Specimen #	iNOS on F4/80- CD11c+		iNOS on F4/80+ CD11c+
	un-operated	DMM-operated	un-operated	DMM-operated
1	0.851	0.17	0.13	0.116
2	0.176	0.0296	0.0039	0.0096
3	0.133	0.0647	0.017	0.023
4	0.28	0.0129	0.0321	0.0056
Specimen #	CD206 on F4/80- CD11c+		CD206 on F4/80+ CD11c+
	un-operated	DMM-operated	un-operated	DMM-operated
1	0.784	0.223	0.74	0.533
2	0.645	0.263	0.916	0.733
3	0.542	0.378	0.856	0.724
4	0.418	0.0682	0.711	0.268

## Sheet: 8-week post DMM
Specimen #	CD45 on F4/80- CD11c+		CD45 on F4/80+ CD11c+		CD45 on F4/80+ CD11c-
	un-operated	DMM-operated	un-operated	DMM-operated	un-operated	DMM-operated
1	0.122	0.0422	0.0903	0.0411	0.0156	0.0053
2	0.0194	0.0312	0.0167	0.0332	0.0022	0.0051
3	0.0142	0.0209	0.0152	0.0245	0.0077	0.0151
4	0.0119	0.0233	0.0519	0.0258	0.0171	0.0157
5	0.0193	0.0353	0.0281	0.0413	0.0026	0.0067
6	0.0747	0.0382	0.233	0.0451	0.013	0.0037
7	0.0416	0.0462	0.0672	0.0497	0.0064	0.0053
Specimen #	iNOS on F4/80- CD11c+		iNOS on F4/80+ CD11c+
	un-operated	DMM-operated	un-operated	DMM-operated
1	0.123	0.456	0.0134	0.183
2	0.152	0.428	0.0049	0.121
3	0.487	0.612	0.0562	0.126
4	0.387	0.771	0.0389	0.194
5	0.244	0.149	0.0318	0.0667
6	0.0791	0.115	0.0083	0.0241
7	0.139	0.156	0.013	0.0444
Specimen #	CD206 on F4/80- CD11c+		CD206 on F4/80+ CD11c+
	un-operated	DMM-operated	un-operated	DMM-operated
1	0.353	0.734	0.853	0.817
2	0.477	0.668	0.892	0.839
3	0.8	0.882	0.925	0.839
4	0.879	0.902	0.961	0.907
5	0.391	0.334	0.65	0.5
6	0.276	0.3	0.539	0.402
7	0.438	0.43	0.724	0.626
