# Supplementary material for: Deficiency of the pattern-recognition receptor CD14 protects against joint pathology and functional decline in a murine model of osteoarthritis
Source: PLoS One. 2018 Nov 28;13(11):e0206217. doi: 10.1371/journal.pone.0206217 (PMC6261538; doi:10.1371/journal.pone.0206217)
Supplement: S7 Table — (XLSX) [file pone.0206217.s007.xlsx]

## Sheet: Sheet1
Gene name	Species	Sequence of Primer	Biorad PrimePCR ddPCR Expression EvaGreen Assay ID
CD68	Mouse	F: GGGGCTCTTGGGAACTACAC	-
		R: GTACCGTCACAACCTCCCTG
CCR7	Mouse	F: CACCATGGACCCAGGGAAAC	-
		R: GAAGCACACCGACTCGTACA
CD163	Mouse	-	dMmuEG5077261
CD14	Mouse	-	dMmuEG5069579
F4/80	Mouse	-	dMmuEG5080737
CD11c	Mouse	-	dMmuEG5080990
iNOS	Mouse	-	dMmuEG5084795
CD206	Mouse	-	dMmuEG5077689
TBP	Mouse	F: GAAGAACAATCCAGACTAGCAGCA
		R: CCTTATAGGGAACTTCACATCACAG
